# Supplementary material for: Long-term survival of asexual Zymoseptoria tritici spores in the environment
Source: BMC Biol. 2024 Nov 19;22:265. doi: 10.1186/s12915-024-02060-3 (PMC11575008; doi:10.1186/s12915-024-02060-3)
Supplement: Supplementary file 1 — Additional file 1: Fig. S1 A As Fig. 1, percentage viable blastospores (spores with at least one live cell; assessed by live/dead staining with propidium iodide (PI)) over time in water; B, C examples of cells sampled and stained with PI after B 5 days in water or C 49 days in water. Yellow arrowheads indicate exemplar dead cells, flooded with PI stain. Green arrowheads indicate exemplar live cells, with staining at plasma membrane only. Red arrowheads indicate matter from dead, lysed cells. Fig. S2 As Fig. 1D, average number of cells per individual blastospore over time in water; B As Fig. 1C, example of cells sampled and stained with PI after 5 days in water; C exemplar blastospores stained with PI after 5 days in water; D exemplar blastospores stained with PI after 42 days in water. Note the reduction in cells per individual blastospore between B/C and D. Arrows in B indicate possible reasons for this change: yellow arrows indicate bud formation, which would initially produce one-cell blastospores (buds); white arrows indicate cells in the middle of a blastospore (i.e. non-terminal cells) which have died, potentially leading to splitting of the blastospore into two smaller individual blastospores. Fig. S3 Z. tritici cells survive at least 56 days after aqueous suspensions are allowed to dry. An example plate is shown bearing colonies of Z. tritici which arose after cells were suspended in water, and then suspensions allowed to dry completely on a sterile Petri dish surface before sealing the Petri dish for 56 days. Dried cells were then resuspended in water and an aliquot pipetted onto YPD agar and incubated at 18°C for 7 days. Colonies are clearly visible. Raw data underpinning each figure; raw gene expression data. [file 12915_2024_2060_MOESM1_ESM.xlsx]

## Sheet: Figure 1A
	Day	Trial	Img_Name	Total_Spores	Dead_Spores	% Live Spores (Microscopy)
	0	1	1	5	0	100
	0	1	2	16	0	100
	0	1	3	22	1	95.45
	0	1	4	19	2	89.47
	0	2	1	21	0	100
	0	2	2	25	0	100
	0	2	3	30	2	93.33
	0	2	4	46	5	89.13
	0	2	5	36	3	91.67
	0	3	1	28	0	100
	0	3	3	80	2	97.5
	0	3	4	42	0	100
	0	3	5	46	0	100
	0	3	2	36	0	100
	1	1	1	53	1	98.11
	1	1	2	58	1	98.28
	1	1	3	68	5	92.65
	1	1	4	69	5	92.75
	1	1	5	70	1	98.57
	1	2	1	130	2	98.46
	1	2	2	88	0	100
	1	2	3	104	1	99.04
	1	2	4	78	2	97.44
	1	3	1	46	0	100
	1	3	2	30	1	96.67
	1	3	3	22	1	95.45
	1	3	4	34	3	91.18
	1	3	5	31	1	96.77
	1	4	1	70	1	98.57
	1	4	2	53	1	98.11
	1	4	3	64	3	95.31
	1	4	4	58	0	100
	2	1	1	37	1	97.3
	2	1	2	48	4	91.67
	2	1	3	38	5	86.84
	2	2	1	15	0	100
	2	2	2	48	1	97.92
	2	2	3	30	3	90
	2	3	1	53	2	96.23
	2	3	2	54	4	92.59
	2	3	3	56	4	92.86
	2	4	1	22	2	90.91
	2	4	2	60	10	83.33
	2	4	3	33	8	75.76
	3	1	1	63	6	90.48
	3	1	2	70	4	94.29
	3	1	3	64	7	89.06
	3	2	1	39	6	84.62
	3	2	2	24	4	83.33
	3	2	3	40	0	100
	3	3	1	17	3	82.35
	3	3	2	14	4	71.43
	3	3	3	24	2	91.67
	3	3	4	15	1	93.33
	3	4	1	37	5	86.49
	3	4	2	58	5	91.38
	3	4	3	64	6	90.63
	4	1	1	32	4	87.5
	4	1	2	46	2	95.65
	4	1	3	56	2	96.43
	4	2	1	27	5	81.48
	4	2	2	43	10	76.74
	4	2	3	59	6	89.83
	4	3	1	35	4	88.57
	4	3	2	41	6	85.37
	4	3	3	38	6	84.21
	4	4	1	27	3	88.89
	4	4	2	45	12	73.33
	4	4	3	33	4	87.88
	5	1	2	21	11	47.62
	5	1	3	11	6	45.45
	5	1	4	15	6	60
	5	1	5	14	11	21.43
	5	1	6	6	3	50
	5	2	1	46	15	67.39
	5	2	2	40	12	70
	5	2	3	15	7	53.33
	5	2	4	67	17	74.63
	5	2	5	21	3	85.71
	5	3	1	21	6	71.43
	5	3	2	38	11	71.05
	5	3	4	40	8	80
	5	3	5	26	5	80.77
	5	4	1	25	13	48
	5	4	2	16	11	31.25
	5	4	3	24	18	25
	5	4	4	33	25	24.24
	5	4	5	64	54	15.63
	5	4	6	24	15	37.5
	7	1	1	20	14	30
	7	1	2	22	18	18.18
	7	1	3	26	13	50
	7	1	4	45	25	44.44
	7	1	5	19	9	52.63
	7	2	1	14	5	64.29
	7	2	2	7	5	28.57
	7	2	3	23	14	39.13
	7	2	4	13	8	38.46
	7	2	5	8	5	37.5
	7	2	6	15	8	46.67
	7	2	7	19	13	31.58
	7	3	1	26	20	23.08
	7	3	2	11	9	18.18
	7	3	3	25	18	28
	7	3	4	48	26	45.83
	7	3	5	110	55	50
	7	4	1	28	22	21.43
	7	4	2	14	9	35.71
	7	4	4	34	27	20.59
	7	4	5	33	25	24.24
	7	4	6	70	55	21.43
	7	4	7	15	12	20
	7	4	8	27	18	33.33
	7	4	9	30	23	23.33
	8	1	1	17	14	17.65
	8	1	2	12	11	8.33
	8	1	3	22	8	63.64
	8	1	4	11	5	54.55
	8	1	5	11	3	72.73
	8	1	6	13	6	53.85
	8	1	7	18	11	38.89
	8	2	1	24	20	16.67
	8	2	2	18	13	27.78
	8	2	3	36	23	36.11
	8	2	4	20	13	35
	8	2	5	29	21	27.59
	8	2	6	35	20	42.86
	8	2	7	48	17	64.58
	8	3	1	28	22	21.43
	8	3	2	74	59	20.27
	8	3	3	65	56	13.85
	8	3	4	35	23	34.29
	8	3	5	21	15	28.57
	8	3	6	17	15	11.76
	8	3	7	35	29	17.14
	8	4	1	35	26	25.71
	8	4	2	36	24	33.33
	8	4	4	48	35	27.08
	8	4	5	12	7	41.67
	8	4	6	46	39	15.22
	8	4	7	14	11	21.43
	8	4	8	23	19	17.39
	9	1	1	4	2	50
	9	1	2	4	1	75
	9	1	3	21	13	38.1
	9	1	4	30	17	43.33
	9	1	5	38	22	42.11
	9	1	6	39	29	25.64
	9	1	7	58	29	50
	9	2	1	44	26	40.91
	9	2	2	58	42	27.59
	9	2	3	62	45	27.42
	9	2	4	45	25	44.44
	9	2	5	44	32	27.27
	9	2	6	29	17	41.38
	9	3	1	9	7	22.22
	9	3	2	24	20	16.67
	9	3	3	11	8	27.27
	9	3	4	19	15	21.05
	9	3	5	28	25	10.71
	9	3	6	10	8	20
	9	3	7	40	35	12.5
	9	3	8	30	29	3.33
	9	4	1	12	11	8.33
	9	4	2	22	20	9.09
	9	4	3	30	28	6.67
	9	4	4	27	25	7.41
	9	4	5	24	20	16.67
	9	4	6	24	21	12.5
	9	4	7	13	10	23.08
	9	4	8	28	18	35.71
	9	4	9	23	19	17.39
	9	4	10	27	23	14.81
	9	4	12	29	23	20.69
	10	1	1	4	3	25
	10	1	2	8	4	50
	10	1	3	6	4	33.33
	10	1	4	38	25	34.21
	10	1	5	54	36	33.33
	10	1	6	3	2	33.33
	10	2	1	3	2	33.33
	10	2	2	5	1	80
	10	2	3	6	4	33.33
	10	2	4	3	1	66.67
	10	2	5	6	5	16.67
	10	2	6	22	19	13.64
	10	2	7	48	38	20.83
	10	2	8	47	35	25.53
	10	2	9	18	7	61.11
	10	3	1	9	5	44.44
	10	3	2	3	1	66.67
	10	3	3	9	7	22.22
	10	3	6	10	9	10
	10	3	7	38	30	21.05
	10	4	1	10	8	20
	10	4	7	8	7	12.5
	10	4	8	10	9	10
	10	4	9	5	4	20
	10	4	10	9	8	11.11
	10	4	11	18	7	61.11
	10	4	12	28	23	17.86
	10	4	13	16	7	56.25
	10	4	14	12	9	25
	10	4	15	12	9	25
	10	4	16	16	10	37.5
	10	4	17	27	23	14.81
	10	4	18	28	21	25
	12	1	1	5	3	40
	12	1	4	5	2	60
	12	1	6	5	4	20
	12	1	8	9	8	11.11
	12	1	10	5	5	0
	12	1	12	4	3	25
	12	1	14	10	7	30
	12	1	16	5	3	40
	12	1	18	9	4	55.56
	12	1	20	8	5	37.5
	12	1	22	10	9	10
	12	2	1	26	16	38.46
	12	2	26	36	25	30.56
	12	2	28	48	36	25
	12	2	30	36	25	30.56
	12	2	32	30	22	26.67
	12	2	34	14	11	21.43
	12	2	36	18	10	44.44
	12	2	38	10	7	30
	12	2	40	6	4	33.33
	12	2	42	13	11	15.38
	12	2	44	9	6	33.33
	12	3	1	16	12	25
	12	3	48	8	6	25
	12	3	50	12	9	25
	12	3	52	4	2	50
	12	3	54	12	9	25
	12	3	56	30	21	30
	12	3	60	34	30	11.76
	12	4	2	6	4	33.33
	12	4	68	8	7	12.5
	12	4	70	18	17	5.56
	12	4	72	31	29	6.45
	12	4	74	21	18	14.29
	12	4	76	9	6	33.33
	12	4	78	16	15	6.25
	12	4	80	16	13	18.75
	12	4	82	6	5	16.67
	12	4	84	6	6	0
	13	1	1	28	16	42.86
	13	1	2	14	8	42.86
	13	1	3	12	8	33.33
	13	1	4	23	13	43.48
	13	1	5	19	15	21.05
	13	1	6	30	26	13.33
	13	1	7	38	28	26.32
	13	4	1	32	26	18.75
	13	4	2	38	31	18.42
	13	4	3	16	15	6.25
	13	4	4	22	20	9.09
	13	4	5	30	21	30
	13	4	6	30	22	26.67
	13	4	7	20	19	5
	13	4	9	22	20	9.09
	13	4	10	20	18	10
	13	3	1	22	19	13.64
	13	3	3	28	23	17.86
	13	3	4	9	7	22.22
	13	3	5	39	30	23.08
	13	3	6	43	37	13.95
	13	3	7	37	29	21.62
	13	3	8	50	48	4
	13	3	9	22	17	22.73
	13	3	10	30	27	10
	13	3	11	36	33	8.33
	17	1	1	14	10	28.57
	17	1	2	13	9	30.77
	17	1	3	13	9	30.77
	17	1	4	12	7	41.67
	17	1	5	5	3	40
	17	1	6	4	2	50
	17	1	7	12	7	41.67
	17	1	8	10	9	10
	17	2	1	8	7	12.5
	17	2	2	11	9	18.18
	17	2	3	14	10	28.57
	17	2	4	26	21	19.23
	17	2	5	8	5	37.5
	17	2	6	20	19	5
	17	2	7	19	13	31.58
	17	2	8	28	18	35.71
	17	3	1	12	11	8.33
	17	3	2	10	8	20
	17	3	3	8	8	0
	17	3	4	19	14	26.32
	17	3	5	11	8	27.27
	17	3	6	17	15	11.76
	17	3	7	19	17	10.53
	17	3	8	11	7	36.36
	17	3	9	22	19	13.64
	17	4	1	10	4	60
	17	4	2	23	20	13.04
	17	4	3	16	16	0
	17	4	4	16	13	18.75
	17	4	5	23	21	8.7
	17	4	6	9	7	22.22
	17	4	8	20	16	20
	17	4	9	21	16	23.81
	17	4	10	24	22	8.33
	17	4	11	24	20	16.67
	21	1	1	14	10	28.57
	21	1	2	10	8	20
	21	1	4	8	3	62.5
	21	1	5	8	7	12.5
	21	1	6	19	15	21.05
	21	1	7	31	26	16.13
	21	1	8	31	28	9.68
	21	1	9	40	34	15
	21	1	10	27	22	18.52
	21	2	1	22	21	4.55
	21	2	2	21	20	4.76
	21	2	3	24	21	12.5
	21	2	4	32	30	6.25
	21	2	5	23	17	26.09
	21	2	6	38	31	18.42
	21	2	7	54	48	11.11
	21	2	8	47	39	17.02
	21	3	1	25	24	4
	21	3	2	31	30	3.23
	21	3	3	29	28	3.45
	21	3	4	24	22	8.33
	21	3	5	29	28	3.45
	21	3	6	28	25	10.71
	21	3	7	40	30	25
	21	3	8	35	35	0
	21	3	9	28	23	17.86
	21	4	2	33	32	3.03
	21	4	3	27	24	11.11
	21	4	5	23	22	4.35
	21	4	7	12	10	16.67
	21	4	8	25	22	12
	21	4	10	59	50	15.25
	29	1	1	9	7	22.22
	29	1	3	8	3	62.5
	29	1	4	12	9	25
	29	1	5	9	4	55.56
	29	1	6	11	10	9.09
	29	1	7	11	6	45.45
	29	1	8	5	2	60
	29	1	9	5	5	0
	29	1	10	14	14	0
	29	1	11	8	4	50
	29	1	12	24	20	16.67
	29	1	13	24	21	12.5
	29	2	1	12	7	41.67
	29	2	2	18	17	5.56
	29	2	3	29	28	3.45
	29	2	4	16	14	12.5
	29	2	5	24	21	12.5
	29	2	6	15	12	20
	29	2	7	7	5	28.57
	29	2	8	14	10	28.57
	29	2	9	29	22	24.14
	29	2	10	21	16	23.81
	29	3	1	26	26	0
	29	3	2	20	20	0
	29	3	3	50	47	6
	29	3	4	40	37	7.5
	29	3	5	50	48	4
	29	3	6	70	64	8.57
	29	3	7	40	37	7.5
	29	3	8	30	28	6.67
	29	3	9	35	33	5.71
	29	3	10	20	17	15
	29	3	11	7	6	14.29
	29	3	12	40	39	2.5
	29	4	1	35	34	2.86
	29	4	2	14	13	7.14
	29	4	3	21	18	14.29
	29	4	4	24	20	16.67
	29	4	5	20	20	0
	29	4	6	30	29	3.33
	29	4	7	16	12	25
	29	4	8	19	18	5.26
	29	4	9	21	20	4.76
	29	4	10	24	23	4.17
	29	4	11	14	13	7.14
	29	4	12	26	26	0
	37	1	1	12	9	25
	37	1	2	11	9	18.18
	37	1	4	5	4	20
	37	1	5	3	2	33.33
	37	1	6	9	8	11.11
	37	1	7	11	10	9.09
	37	1	8	15	14	6.67
	37	1	9	16	14	12.5
	37	1	10	15	8	46.67
	37	1	11	10	7	30
	37	1	12	18	15	16.67
	37	1	13	15	12	20
	37	1	14	15	11	26.67
	37	1	15	40	39	2.5
	37	2	1	23	23	0
	37	2	2	30	30	0
	37	2	3	30	30	0
	37	2	4	21	21	0
	37	2	5	34	34	0
	37	2	6	13	12	7.69
	37	2	8	18	16	11.11
	37	2	9	21	21	0
	37	2	10	38	38	0
	37	3	1	12	10	16.67
	37	3	2	10	9	10
	37	3	3	18	15	16.67
	37	3	4	33	31	6.06
	37	3	5	6	5	16.67
	37	3	6	40	37	7.5
	37	3	7	19	18	5.26
	37	3	8	18	17	5.56
	37	3	9	24	23	4.17
	37	4	1	16	15	6.25
	37	4	3	29	28	3.45
	37	4	4	10	9	10
	37	4	5	18	18	0
	37	4	6	21	21	0
	37	4	7	15	14	6.67
	42	1	1	7	5	28.57
	42	1	2	6	3	50
	42	1	3	9	8	11.11
	42	1	4	10	2	80
	42	1	5	9	9	0
	42	1	6	6	5	16.67
	42	1	7	9	7	22.22
	42	1	8	6	1	83.33
	42	1	9	19	15	21.05
	42	1	10	7	4	42.86
	42	1	11	13	10	23.08
	42	2	1	22	22	0
	42	2	2	16	16	0
	42	2	3	30	30	0
	42	2	4	24	24	0
	42	2	5	50	50	0
	42	2	6	32	32	0
	42	2	7	20	19	5
	42	2	8	18	18	0
	42	2	9	20	19	5
	42	2	10	13	13	0
	42	2	11	19	19	0
	42	2	12	14	12	14.29
	42	2	13	9	8	11.11
	42	3	1	14	14	0
	42	3	2	4	4	0
	42	3	3	5	5	0
	42	3	4	2	1	50
	42	3	5	10	10	0
	42	3	6	10	9	10
	42	3	7	35	35	0
	42	3	8	25	25	0
	42	3	9	20	20	0
	42	3	10	16	16	0
	42	4	1	1	0	100
	42	4	2	1	1	0
	42	4	3	1	1	0
	42	4	4	1	1	0
	42	4	5	1	1	0
	42	4	6	1	1	0
	42	4	7	1	1	0
	42	4	8	1	1	0
	42	4	9	1	1	0
	42	4	10	1	1	0
	42	4	11	1	1	0
	49	1	1	18	15	16.67
	49	1	2	11	9	18.18
	49	1	3	16	16	0
	49	1	4	14	11	21.43
	49	1	5	14	13	7.14
	49	1	6	14	10	28.57
	49	1	7	16	14	12.5
	49	1	8	12	12	0
	49	1	9	10	9	10
	49	1	10	10	9	10
	49	1	11	13	11	15.38
	49	1	12	8	7	12.5
	49	1	13	8	7	12.5
	49	1	14	14	12	14.29
	49	1	15	9	7	22.22
	49	1	16	16	12	25
	49	2	1	6	5	16.67
	49	2	2	26	26	0
	49	2	3	20	19	5
	49	2	4	24	24	0
	49	2	5	12	11	8.33
	49	2	6	18	17	5.56
	49	2	7	28	27	3.57
	49	2	8	24	24	0
	49	2	9	18	18	0
	49	2	10	26	26	0
	49	2	11	25	24	4
	49	2	12	15	15	0
	49	3	1	6	6	0
	49	3	2	6	6	0
	49	3	3	14	14	0
	49	3	4	12	12	0
	49	3	5	8	8	0
	49	3	6	7	6	14.29
	49	3	7	10	10	0
	49	3	8	6	6	0
	49	3	9	10	9	10
	49	4	1	2	2	0
	49	4	2	10	10	0
	49	4	3	6	5	16.67
	49	4	4	1	1	0
	49	4	5	2	2	0
	49	4	6	3	3	0
	49	4	7	4	4	0
	49	4	8	1	1	0
	49	4	9	3	2	33.33
	49	4	10	2	2	0
	49	4	11	1	1	0
	49	4	12	2	2	0
	49	4	13	2	2	0

## Sheet: Figure 1B
			Haemocyometer counts
	Day	Trial	h1	h2	h3	h4	Haemo mean	Spores /ml in tube	Expected Colonies from 100ul of 10^4 dilution	Actual Colonies from 10ul of 10^4 dilution	Culturability (colonies / haemo)
	0	1	87	97	66	84	83.5	835000	835	189	22.6
	0	2	80	79	91	77	81.75	817500	817.5	185	22.6
	0	3	96	115	79	82	93	930000	930	310	33.3
	1	1	87	97	66	84	83.5	835000	835	130	15.6
	1	2	80	79	91	77	81.75	817500	817.5	133	16.3
	1	3	96	115	79	82	93	930000	930	181	19.5
	1	4	69	109	99	125	100.5	1005000	1005	111	11
	2	1	83	76	91	99	87.25	872500	872.5	180	20.6
	2	2	87	95	86	77	86.25	862500	862.5	103	11.9
	2	3	111	115	134	124	121	1210000	1210	231	19.1
	2	4	93	110	103	90	99	990000	990	112	11.3
	3	1	91	90	97	97	93.75	937500	937.5	180	19.2
	3	2	110	99	101	93	100.75	1007500	1007.5	103	10.2
	3	3	107	105	88	77	94.25	942500	942.5	231	24.5
	3	4	107	108	100	108	105.75	1057500	1057.5	112	10.6
	4	1	69	82	85	88	81	810000	810	231	28.5
	4	2	96	101	109	90	99	990000	990	181	18.3
	4	3	127	138	130	141	134	1340000	1340	260	19.4
	4	4	141	156	154	156	151.75	1517500	1517.5	249	16.4
	5	1	143	155	127	168	148.25	1482500	1482.5	202	13.6
	5	2	161	158	156	168	160.75	1607500	1607.5	173	10.8
	5	3	220	216	244	221	225.25	2252500	2252.5	242	10.7
	5	4	182	200	222	230	208.5	2085000	2085	221	10.6
	7	1	139	130	160	118	136.75	1367500	1367.5	123	9
	7	2	103	100	120	118	110.25	1102500	1102.5	91	8.3
	7	3	146	162	140	136	146	1460000	1460	165	11.3
	7	4	161	144	180	178	165.75	1657500	1657.5	313	18.9
	8	1	236	290	286	224	259	2590000	2590	277	10.7
	8	2	236	270	240	288	258.5	2585000	2585	243	9.4
	8	3	200	164	162	154	170	1700000	1700	357	21
	8	4	202	136	146	180	166	1660000	1660	264	15.9
	9	1	188	184	166	126	166	1660000	1660	376	22.7
	9	2	152	206	221	260	209.75	2097500	2097.5	326	15.5
	9	3	262	272	267	216	254.25	2542500	2542.5	467	18.4
	9	4	194	240	224	260	229.5	2295000	2295	419	18.3
	10	1	174	192	160	212	184.5	1845000	1845	185	10
	10	2	232	199	270	281	245.5	2455000	2455	150	6.1
	10	3	284	316	252	256	277	2770000	2770	167	6
	10	4	340	236	308	312	299	2990000	2990	180	6
	12	1	160	204	172	151	171.75	1717500	1717.5	313	18.2
	12	2	228	240	240	240	237	2370000	2370	286	12.1
	12	3	236	284	242	174	234	2340000	2340	424	18.1
	12	4	172	236	244	234	221.5	2215000	2215	322	14.5
	13	1	208	180	165	144	174.25	1742500	1742.5	190	10.9
	13	3	216	291	270	312	272.25	2722500	2722.5	245	9
	13	4	224	212	124	164	181	1810000	1810	194	10.7
	21	1	160	216	212	188	194	1940000	1940	190	9.8
	21	2	255	272	324	380	307.75	3077500	3077.5	113	3.7
	21	3	252	276	276	276	270	2700000	2700	226	8.4
	21	4	292	344	316	356	327	3270000	3270	218	6.7
	29	1	120	148	142	180	147.5	1475000	1475	132	8.9
	29	2	232	126	248	260	216.5	2165000	2165	104	4.8
	29	3	128	200	191	140	164.75	1647500	1647.5	136	8.3
	29	4	276	280	284	360	300	3000000	3000	117	3.9
	37	1	144	196	140	184	166	1660000	1660	68	4.1
	37	2	328	264	386	312	322.5	3225000	3225	46	1.4
	37	3	144	232	232	192	200	2000000	2000	80	4
	37	4	216	320	320	356	303	3030000	3030	63	2.1
	42	1	220	240	248	180	222	2220000	2220	8	0.4
	42	2	384	320	328	384	354	3540000	3540	16	0.5
	42	3	172	200	216	172	190	1900000	1900	21	1.1
	49	1	104	118	152	90	116	1160000	1160	18	1.6
	49	2	104	135	160	152	137.75	1377500	1377.5	32	2.3
	49	3	44	88	101	74	76.75	767500	767.5	20	2.6
	49	4	5	10	6	16	9.25	92500	92.5	1	1.1

## Sheet: Figure 1D
	Day	Trial	Img_Number	Number of cells per individual spore
	0	1	2	1
	0	1	2	2
	0	1	2	2
	0	1	2	4
	0	1	2	6
	0	1	2	2
	0	1	2	3
	0	1	2	1
	0	1	2	3
	0	1	2	7
	0	1	2	4
	0	1	2	6
	0	1	2	2
	0	1	2	4
	0	1	2	6
	0	1	2	2
	0	1	2	6
	0	1	2	7
	0	1	2	3
	0	1	2	1
	0	1	2	2
	0	1	2	3
	0	1	2	1
	0	1	2	2
	0	1	2	2
	0	1	2	1
	0	1	1	2
	0	1	1	2
	0	1	1	2
	0	1	1	2
	0	1	1	6
	0	1	1	6
	0	1	1	6
	0	1	1	6
	0	1	1	8
	0	1	1	4
	0	1	1	2
	0	1	1	4
	0	1	1	2
	0	1	1	1
	0	1	1	4
	0	1	1	11
	0	1	1	2
	0	1	1	3
	0	1	1	2
	0	1	3	6
	0	1	3	2
	0	1	3	2
	0	1	3	5
	0	1	3	4
	0	1	3	3
	0	1	3	5
	0	1	3	5
	0	1	3	8
	0	1	3	2
	0	1	3	4
	0	1	3	6
	0	1	3	2
	0	1	3	2
	0	1	3	3
	0	1	3	1
	0	1	3	4
	0	1	3	2
	0	1	3	1
	0	1	3	4
	0	1	3	1
	0	1	3	6
	0	1	4	8
	0	1	4	2
	0	1	4	4
	0	1	4	2
	0	1	4	5
	0	1	4	7
	0	1	4	8
	0	1	4	2
	0	1	4	2
	0	1	4	2
	0	1	4	4
	0	1	4	5
	0	1	4	2
	0	1	4	1
	0	1	4	2
	0	1	4	7
	0	1	4	1
	0	1	4	2
	0	1	4	3
	0	1	4	2
	0	1	4	4
	0	2	1	2
	0	2	1	3
	0	2	1	3
	0	2	1	4
	0	2	1	1
	0	2	1	4
	0	2	1	2
	0	2	1	2
	0	2	1	3
	0	2	1	3
	0	2	1	8
	0	2	1	3
	0	2	1	7
	0	2	1	6
	0	2	1	4
	0	2	1	6
	0	2	2	2
	0	2	2	3
	0	2	2	3
	0	2	2	4
	0	2	2	16
	0	2	2	10
	0	2	2	5
	0	2	2	2
	0	2	2	2
	0	2	2	2
	0	2	2	3
	0	2	2	2
	0	2	2	3
	0	2	2	3
	0	2	2	2
	0	2	2	2
	0	2	2	9
	0	2	2	3
	0	2	2	3
	0	2	2	3
	0	2	2	8
	0	2	2	2
	0	2	2	7
	0	2	3	4
	0	2	3	1
	0	2	3	3
	0	2	3	4
	0	2	3	6
	0	2	3	4
	0	2	3	6
	0	2	3	8
	0	2	3	3
	0	2	3	4
	0	2	3	4
	0	2	3	2
	0	2	3	4
	0	2	3	4
	0	2	3	5
	0	2	3	6
	0	2	3	7
	0	2	4	5
	0	2	4	5
	0	2	4	4
	0	2	4	11
	0	2	4	6
	0	2	4	4
	0	2	4	4
	0	2	4	2
	0	2	4	13
	0	2	4	2
	0	2	4	3
	0	2	4	3
	0	2	4	2
	0	2	4	2
	0	2	4	2
	0	2	4	7
	0	2	4	3
	0	2	4	4
	0	2	4	1
	0	2	4	6
	0	2	4	5
	0	2	4	2
	0	2	4	1
	0	3	1	6
	0	3	1	3
	0	3	1	1
	0	3	1	3
	0	3	1	1
	0	3	1	5
	0	3	1	6
	0	3	1	2
	0	3	1	2
	0	3	1	5
	0	3	1	5
	0	3	1	8
	0	3	1	2
	0	3	1	3
	0	3	1	1
	0	3	2	8
	0	3	2	2
	0	3	2	4
	0	3	2	5
	0	3	2	2
	0	3	2	8
	0	3	2	2
	0	3	2	5
	0	3	2	6
	0	3	2	1
	0	3	2	5
	0	3	2	5
	0	3	2	3
	0	3	2	1
	0	3	2	2
	0	3	2	3
	0	3	2	5
	0	3	2	2
	0	3	2	4
	0	3	2	2
	0	3	2	4
	0	3	2	3
	0	3	2	3
	0	3	2	2
	0	3	3	2
	0	3	3	3
	0	3	3	2
	0	3	3	5
	0	3	3	4
	0	3	3	2
	0	3	3	1
	0	3	3	2
	0	3	3	1
	0	3	3	5
	0	3	3	1
	0	3	3	5
	0	3	3	2
	0	3	3	1
	0	3	3	3
	0	3	3	1
	0	3	3	4
	0	3	3	2
	0	3	4	2
	0	3	4	4
	0	3	4	6
	0	3	4	2
	0	3	4	2
	0	3	4	5
	0	3	4	7
	0	3	4	5
	0	3	4	2
	0	3	4	6
	0	3	4	2
	0	3	4	2
	0	3	4	3
	0	3	4	10
	0	3	4	2
	0	3	4	2
	0	3	4	1
	0	3	4	3
	0	3	4	4
	0	3	4	4
	0	3	4	4
	0	3	4	4
	0	3	4	6
	0	3	4	5
	0	3	4	2
	1	1	1	2
	1	1	1	2
	1	1	1	3
	1	1	1	9
	1	1	1	5
	1	1	1	2
	1	1	1	2
	1	1	1	2
	1	1	1	3
	1	1	1	3
	1	1	1	1
	1	1	1	1
	1	1	1	6
	1	1	1	7
	1	1	1	8
	1	1	1	4
	1	1	1	2
	1	1	1	3
	1	1	1	2
	1	1	1	2
	1	1	1	1
	1	1	1	4
	1	1	1	3
	1	1	1	3
	1	1	1	4
	1	1	1	4
	1	1	1	4
	1	1	1	2
	1	1	1	4
	1	1	1	2
	1	1	1	1
	1	1	1	2
	1	1	1	4
	1	1	1	2
	1	1	1	2
	1	1	1	2
	1	1	1	1
	1	1	1	3
	1	1	1	7
	1	1	1	2
	1	1	1	1
	1	1	1	3
	1	1	1	2
	1	1	1	5
	1	1	1	3
	1	1	1	7
	1	1	1	3
	1	1	1	6
	1	1	1	4
	1	1	1	3
	1	1	1	2
	1	1	1	2
	1	1	2	4
	1	1	2	4
	1	1	2	4
	1	1	2	3
	1	1	2	3
	1	1	2	2
	1	1	2	2
	1	1	2	3
	1	1	2	2
	1	1	2	3
	1	1	2	2
	1	1	2	3
	1	1	2	5
	1	1	2	4
	1	1	2	3
	1	1	2	3
	1	1	2	3
	1	1	2	2
	1	1	2	2
	1	1	2	4
	1	1	2	3
	1	1	2	2
	1	1	2	4
	1	1	2	1
	1	1	2	2
	1	1	2	1
	1	1	2	2
	1	1	2	1
	1	1	2	9
	1	1	2	2
	1	1	2	3
	1	1	2	2
	1	1	2	5
	1	1	2	3
	1	1	2	6
	1	1	2	5
	1	1	2	4
	1	1	2	4
	1	1	2	7
	1	1	2	2
	1	1	2	3
	1	1	2	3
	1	1	2	3
	1	1	2	2
	1	1	3	3
	1	1	3	1
	1	1	3	2
	1	1	3	2
	1	1	3	2
	1	1	3	3
	1	1	3	1
	1	1	3	2
	1	1	3	3
	1	1	3	6
	1	1	3	3
	1	1	3	2
	1	1	3	4
	1	1	3	6
	1	1	3	4
	1	1	3	3
	1	1	3	1
	1	1	3	8
	1	1	3	2
	1	1	3	5
	1	1	3	2
	1	1	3	8
	1	1	3	7
	1	1	3	2
	1	1	3	4
	1	1	3	5
	1	1	3	7
	1	1	3	6
	1	1	3	2
	1	1	3	3
	1	1	3	6
	1	1	3	2
	1	1	3	2
	1	1	3	2
	1	1	3	4
	1	1	3	6
	1	1	3	3
	1	1	3	3
	1	1	3	3
	1	1	3	5
	1	1	3	5
	1	1	3	2
	1	1	3	3
	1	1	3	3
	1	1	3	3
	1	1	3	6
	1	1	3	2
	1	1	3	4
	1	1	3	5
	1	1	3	2
	1	1	3	2
	1	1	3	3
	1	1	3	6
	1	1	5	2
	1	1	5	2
	1	1	5	2
	1	1	5	6
	1	1	5	6
	1	1	5	6
	1	1	5	5
	1	1	5	3
	1	1	5	1
	1	1	5	3
	1	1	5	1
	1	1	5	2
	1	1	5	2
	1	1	5	7
	1	1	5	6
	1	1	5	5
	1	1	5	2
	1	1	5	6
	1	1	5	2
	1	1	5	5
	1	1	5	2
	1	1	5	3
	1	1	5	3
	1	1	5	4
	1	1	5	1
	1	1	5	5
	1	1	5	8
	1	1	5	6
	1	2	1	2
	1	2	1	2
	1	2	1	2
	1	2	1	5
	1	2	1	2
	1	2	1	3
	1	2	1	1
	1	2	1	6
	1	2	1	4
	1	2	1	2
	1	2	1	2
	1	2	1	4
	1	2	1	3
	1	2	1	3
	1	2	1	2
	1	2	1	2
	1	2	1	3
	1	2	1	3
	1	2	1	3
	1	2	1	4
	1	2	1	2
	1	2	1	5
	1	2	1	1
	1	2	1	2
	1	2	1	2
	1	2	1	2
	1	2	1	4
	1	2	1	6
	1	2	1	4
	1	2	1	4
	1	2	1	5
	1	2	1	2
	1	2	1	4
	1	2	1	7
	1	2	1	1
	1	2	1	1
	1	2	1	1
	1	2	1	2
	1	2	1	3
	1	2	1	3
	1	2	1	4
	1	2	1	4
	1	2	1	1
	1	2	1	10
	1	2	1	5
	1	2	1	5
	1	2	1	2
	1	2	1	4
	1	2	1	2
	1	2	1	2
	1	2	1	2
	1	2	1	4
	1	2	1	1
	1	2	1	2
	1	2	1	2
	1	2	1	2
	1	2	1	8
	1	2	1	2
	1	2	1	2
	1	2	1	2
	1	2	2	2
	1	2	2	1
	1	2	2	4
	1	2	2	3
	1	2	2	2
	1	2	2	1
	1	2	2	1
	1	2	2	6
	1	2	2	5
	1	2	2	4
	1	2	2	1
	1	2	2	3
	1	2	2	2
	1	2	2	3
	1	2	2	4
	1	2	2	1
	1	2	2	1
	1	2	2	2
	1	2	2	8
	1	2	2	1
	1	2	2	1
	1	2	2	1
	1	2	2	3
	1	2	2	3
	1	2	2	5
	1	2	2	3
	1	2	2	3
	1	2	2	2
	1	2	2	1
	1	2	2	2
	1	2	2	3
	1	2	2	2
	1	2	2	4
	1	2	2	1
	1	2	2	3
	1	2	2	3
	1	2	2	3
	1	2	2	2
	1	2	2	2
	1	2	2	3
	1	2	2	2
	1	2	2	3
	1	2	2	6
	1	2	2	2
	1	2	2	1
	1	2	2	5
	1	2	2	1
	1	2	2	4
	1	2	2	4
	1	2	2	1
	1	2	2	5
	1	2	2	1
	1	2	2	1
	1	2	3	2
	1	2	3	3
	1	2	3	3
	1	2	3	1
	1	2	3	1
	1	2	3	1
	1	2	3	1
	1	2	3	2
	1	2	3	2
	1	2	3	3
	1	2	3	4
	1	2	3	2
	1	2	3	2
	1	2	3	4
	1	2	3	1
	1	2	3	1
	1	2	3	5
	1	2	3	3
	1	2	3	2
	1	2	3	4
	1	2	3	2
	1	2	3	2
	1	2	3	5
	1	2	3	4
	1	2	3	4
	1	2	3	2
	1	2	3	4
	1	2	3	3
	1	2	3	1
	1	2	3	3
	1	2	3	4
	1	2	3	2
	1	2	4	3
	1	2	4	2
	1	2	4	4
	1	2	4	4
	1	2	4	2
	1	2	4	2
	1	2	4	3
	1	2	4	2
	1	2	4	9
	1	2	4	2
	1	2	4	1
	1	2	4	2
	1	2	4	3
	1	2	4	2
	1	2	4	2
	1	2	4	4
	1	2	4	4
	1	2	4	2
	1	2	4	3
	1	2	4	3
	1	2	4	4
	1	2	4	6
	1	2	4	4
	1	2	4	7
	1	2	4	2
	1	2	4	2
	1	2	4	3
	1	2	4	2
	1	2	4	3
	1	2	4	1
	1	2	4	3
	1	2	4	4
	1	2	4	2
	1	2	4	2
	1	2	4	2
	1	2	4	5
	1	2	5	3
	1	2	5	3
	1	2	5	4
	1	2	5	3
	1	2	5	4
	1	2	5	1
	1	2	5	4
	1	2	5	4
	1	2	5	2
	1	2	5	6
	1	2	5	4
	1	2	5	7
	1	2	5	1
	1	2	5	2
	1	2	5	2
	1	2	5	2
	1	2	5	1
	1	2	5	2
	1	2	5	5
	1	2	5	3
	1	2	5	5
	1	2	5	4
	1	2	5	1
	1	2	5	2
	1	2	5	1
	1	2	5	2
	1	2	5	4
	1	2	5	1
	1	2	5	2
	1	2	5	2
	1	2	5	2
	1	2	5	1
	1	2	5	2
	1	2	5	5
	1	2	5	4
	1	2	5	3
	1	2	5	6
	1	2	5	2
	1	2	5	2
	1	3	1	7
	1	3	1	2
	1	3	1	4
	1	3	1	4
	1	3	1	3
	1	3	1	7
	1	3	1	2
	1	3	1	4
	1	3	1	1
	1	3	1	1
	1	3	1	1
	1	3	1	1
	1	3	1	5
	1	3	1	5
	1	3	1	4
	1	3	1	5
	1	3	1	6
	1	3	1	3
	1	3	1	5
	1	3	1	5
	1	3	1	2
	1	3	1	4
	1	3	1	4
	1	3	2	3
	1	3	2	3
	1	3	2	1
	1	3	2	1
	1	3	2	2
	1	3	2	2
	1	3	2	1
	1	3	2	8
	1	3	2	3
	1	3	2	6
	1	3	2	4
	1	3	2	2
	1	3	2	3
	1	3	2	3
	1	3	2	2
	1	3	2	2
	1	3	2	2
	1	3	2	3
	1	3	2	2
	1	3	2	2
	1	3	2	5
	1	3	2	2
	1	3	2	8
	1	3	2	3
	1	3	2	1
	1	3	2	2
	1	3	2	3
	1	3	2	1
	1	3	2	4
	1	3	3	6
	1	3	3	3
	1	3	3	4
	1	3	3	4
	1	3	3	6
	1	3	3	3
	1	3	3	5
	1	3	3	3
	1	3	3	4
	1	3	3	3
	1	3	3	3
	1	3	3	6
	1	3	3	4
	1	3	3	5
	1	3	3	1
	1	3	3	1
	1	3	3	5
	1	3	3	4
	1	3	3	2
	1	3	3	1
	1	3	3	3
	1	3	3	1
	1	3	3	2
	1	3	3	3
	1	3	3	6
	1	3	3	4
	1	3	3	4
	1	3	3	2
	1	3	3	4
	1	3	3	2
	1	3	3	1
	1	3	3	4
	1	3	3	4
	1	3	4	4
	1	3	4	2
	1	3	4	1
	1	3	4	7
	1	3	4	5
	1	3	4	5
	1	3	4	6
	1	3	4	1
	1	3	4	1
	1	3	4	7
	1	3	4	5
	1	3	4	2
	1	3	4	4
	1	3	4	2
	1	3	4	3
	1	3	4	2
	1	3	4	3
	1	3	4	3
	1	3	4	3
	1	3	4	7
	1	3	4	4
	1	3	4	3
	1	3	4	2
	1	3	4	4
	1	3	4	1
	1	3	4	2
	1	3	4	3
	1	3	4	5
	1	3	4	2
	1	3	4	1
	1	3	4	1
	1	3	4	3
	1	3	4	4
	1	3	4	2
	1	3	4	2
	1	4	1	4
	1	4	1	4
	1	4	1	2
	1	4	1	4
	1	4	1	2
	1	4	1	2
	1	4	1	5
	1	4	1	1
	1	4	1	2
	1	4	1	3
	1	4	1	3
	1	4	1	2
	1	4	1	5
	1	4	1	1
	1	4	1	4
	1	4	1	4
	1	4	1	1
	1	4	1	4
	1	4	1	4
	1	4	1	2
	1	4	1	4
	1	4	1	7
	1	4	1	5
	1	4	1	3
	1	4	1	2
	1	4	1	4
	1	4	1	2
	1	4	1	2
	1	4	1	2
	1	4	1	4
	1	4	1	7
	1	4	1	3
	1	4	1	6
	1	4	1	1
	1	4	1	4
	1	4	1	1
	1	4	1	4
	1	4	1	1
	1	4	2	6
	1	4	2	1
	1	4	2	2
	1	4	2	6
	1	4	2	3
	1	4	2	1
	1	4	2	8
	1	4	2	4
	1	4	2	7
	1	4	2	2
	1	4	2	3
	1	4	2	6
	1	4	2	2
	1	4	2	2
	1	4	2	3
	1	4	2	2
	1	4	2	9
	1	4	2	5
	1	4	2	6
	1	4	2	7
	1	4	2	2
	1	4	2	4
	1	4	2	3
	1	4	2	4
	1	4	2	3
	1	4	2	3
	1	4	2	3
	1	4	2	4
	1	4	2	4
	1	4	2	2
	1	4	2	2
	1	4	2	3
	1	4	2	1
	1	4	2	2
	1	4	3	4
	1	4	3	6
	1	4	3	2
	1	4	3	8
	1	4	3	4
	1	4	3	3
	1	4	3	2
	1	4	3	4
	1	4	3	2
	1	4	3	7
	1	4	3	7
	1	4	3	2
	1	4	3	2
	1	4	3	3
	1	4	3	2
	1	4	3	3
	1	4	3	5
	1	4	3	3
	1	4	3	1
	1	4	3	2
	1	4	3	6
	1	4	3	6
	1	4	3	1
	1	4	3	2
	1	4	3	3
	1	4	3	5
	1	4	3	2
	1	4	3	4
	1	4	3	2
	1	4	3	2
	1	4	3	6
	1	4	3	4
	1	4	3	4
	1	4	3	2
	1	4	3	8
	1	4	4	4
	1	4	4	6
	1	4	4	9
	1	4	4	3
	1	4	4	1
	1	4	4	4
	1	4	4	1
	1	4	4	2
	1	4	4	2
	1	4	4	2
	1	4	4	2
	1	4	4	3
	1	4	4	2
	1	4	4	3
	1	4	4	4
	1	4	4	5
	1	4	4	4
	1	4	4	3
	1	4	4	4
	1	4	4	6
	1	4	4	5
	1	4	4	1
	1	4	4	3
	1	4	4	3
	1	4	4	6
	1	4	4	4
	1	4	4	2
	1	4	4	2
	1	4	4	2
	1	4	4	2
	1	4	4	5
	1	4	4	5
	1	4	4	3
	1	4	4	3
	1	4	4	5
	1	4	4	3
	1	4	4	6
	1	4	4	3
	1	4	4	7
	2	1	1	1
	2	1	1	2
	2	1	1	2
	2	1	1	2
	2	1	1	3
	2	1	1	4
	2	1	1	2
	2	1	1	2
	2	1	1	1
	2	1	1	5
	2	1	1	2
	2	1	1	4
	2	1	1	2
	2	1	1	2
	2	1	1	3
	2	1	1	2
	2	1	1	2
	2	1	1	2
	2	1	1	1
	2	1	1	5
	2	1	1	2
	2	1	1	2
	2	1	1	4
	2	1	1	7
	2	1	1	5
	2	1	1	4
	2	1	1	2
	2	1	1	1
	2	1	1	3
	2	1	1	2
	2	1	1	2
	2	1	2	2
	2	1	2	1
	2	1	2	3
	2	1	2	2
	2	1	2	4
	2	1	2	2
	2	1	2	2
	2	1	2	3
	2	1	2	4
	2	1	2	4
	2	1	2	3
	2	1	2	2
	2	1	2	2
	2	1	2	2
	2	1	2	2
	2	1	2	2
	2	1	2	4
	2	1	2	3
	2	1	2	2
	2	1	2	2
	2	1	2	2
	2	1	2	3
	2	1	2	3
	2	1	2	3
	2	1	2	3
	2	1	2	2
	2	1	2	3
	2	1	2	4
	2	1	2	2
	2	1	2	2
	2	1	2	3
	2	1	2	3
	2	1	2	3
	2	1	2	3
	2	1	3	2
	2	1	3	2
	2	1	3	4
	2	1	3	4
	2	1	3	6
	2	1	3	2
	2	1	3	3
	2	1	3	3
	2	1	3	4
	2	1	3	2
	2	1	3	3
	2	1	3	2
	2	1	3	4
	2	1	3	2
	2	1	3	2
	2	1	3	5
	2	1	3	4
	2	1	3	5
	2	1	3	2
	2	1	3	1
	2	1	3	2
	2	1	3	4
	2	1	3	2
	2	1	3	2
	2	1	3	2
	2	1	3	2
	2	1	3	5
	2	1	3	2
	2	1	3	2
	2	1	3	3
	2	1	3	3
	2	1	4	2
	2	1	4	3
	2	1	4	4
	2	1	4	2
	2	1	4	3
	2	1	4	3
	2	1	4	2
	2	1	4	3
	2	1	4	2
	2	1	4	3
	2	1	4	2
	2	1	4	2
	2	1	4	2
	2	1	4	2
	2	1	4	2
	2	1	4	1
	2	1	4	2
	2	1	4	3
	2	1	4	3
	2	1	4	2
	2	1	4	1
	2	1	4	3
	2	1	4	2
	2	1	4	2
	2	1	4	1
	2	1	4	3
	2	1	4	4
	2	1	4	2
	2	1	4	4
	2	1	4	7
	2	1	4	2
	2	1	4	2
	2	1	4	2
	2	1	4	2
	2	1	4	2
	2	2	1	5
	2	2	1	2
	2	2	1	2
	2	2	1	7
	2	2	1	3
	2	2	1	3
	2	2	1	8
	2	2	1	2
	2	2	1	4
	2	2	1	2
	2	2	1	3
	2	2	1	3
	2	2	2	5
	2	2	2	1
	2	2	2	4
	2	2	2	3
	2	2	2	4
	2	2	2	4
	2	2	2	4
	2	2	2	1
	2	2	2	5
	2	2	2	3
	2	2	2	2
	2	2	2	2
	2	2	2	8
	2	2	2	4
	2	2	2	4
	2	2	2	2
	2	2	2	11
	2	2	2	4
	2	2	2	3
	2	2	2	2
	2	2	2	3
	2	2	2	2
	2	2	2	5
	2	2	2	5
	2	2	2	3
	2	2	2	7
	2	2	2	4
	2	2	2	4
	2	2	2	3
	2	2	2	6
	2	2	2	2
	2	2	3	4
	2	2	3	3
	2	2	3	2
	2	2	3	3
	2	2	3	1
	2	2	3	2
	2	2	3	2
	2	2	3	2
	2	2	3	2
	2	2	3	2
	2	2	3	1
	2	2	3	5
	2	2	3	2
	2	2	3	6
	2	2	3	4
	2	2	3	2
	2	2	3	4
	2	2	3	1
	2	2	3	1
	2	2	3	4
	2	2	3	3
	2	2	3	8
	2	2	3	3
	2	2	3	1
	2	2	3	3
	2	3	1	4
	2	3	1	3
	2	3	1	2
	2	3	1	1
	2	3	1	2
	2	3	1	2
	2	3	1	1
	2	3	1	2
	2	3	1	3
	2	3	1	1
	2	3	1	2
	2	3	1	2
	2	3	1	2
	2	3	1	3
	2	3	1	4
	2	3	1	2
	2	3	1	1
	2	3	1	4
	2	3	1	5
	2	3	1	2
	2	3	1	4
	2	3	1	9
	2	3	1	2
	2	3	1	4
	2	3	1	5
	2	3	1	3
	2	3	1	2
	2	3	1	5
	2	3	1	2
	2	3	1	3
	2	3	1	2
	2	3	1	1
	2	3	1	1
	2	3	1	2
	2	3	1	9
	2	3	1	5
	2	3	1	6
	2	3	1	2
	2	3	1	1
	2	3	2	4
	2	3	2	1
	2	3	2	1
	2	3	2	1
	2	3	2	1
	2	3	2	1
	2	3	2	3
	2	3	2	2
	2	3	2	1
	2	3	2	2
	2	3	2	3
	2	3	2	2
	2	3	2	1
	2	3	2	1
	2	3	2	6
	2	3	2	2
	2	3	2	2
	2	3	2	4
	2	3	2	2
	2	3	2	1
	2	3	2	1
	2	3	2	2
	2	3	2	4
	2	3	2	2
	2	3	2	2
	2	3	2	5
	2	3	2	1
	2	3	2	1
	2	3	2	2
	2	3	2	2
	2	3	2	3
	2	3	2	3
	2	3	2	2
	2	3	2	1
	2	3	2	4
	2	3	3	3
	2	3	3	4
	2	3	3	2
	2	3	3	7
	2	3	3	2
	2	3	3	4
	2	3	3	5
	2	3	3	5
	2	3	3	3
	2	3	3	1
	2	3	3	2
	2	3	3	4
	2	3	3	2
	2	3	3	2
	2	3	3	1
	2	3	3	2
	2	3	3	5
	2	3	3	2
	2	3	3	2
	2	3	3	5
	2	3	3	6
	2	3	3	4
	2	3	3	4
	2	3	3	2
	2	4	1	2
	2	4	1	4
	2	4	1	3
	2	4	1	4
	2	4	1	2
	2	4	1	2
	2	4	1	1
	2	4	1	2
	2	4	1	2
	2	4	1	2
	2	4	1	5
	2	4	1	2
	2	4	1	5
	2	4	1	1
	2	4	1	1
	2	4	1	1
	2	4	2	2
	2	4	2	2
	2	4	2	3
	2	4	2	1
	2	4	2	2
	2	4	2	3
	2	4	2	2
	2	4	2	3
	2	4	2	2
	2	4	2	4
	2	4	2	1
	2	4	2	2
	2	4	2	3
	2	4	2	3
	2	4	2	2
	2	4	2	3
	2	4	2	4
	2	4	2	2
	2	4	2	1
	2	4	2	1
	2	4	2	2
	2	4	2	2
	2	4	2	2
	2	4	2	1
	2	4	2	4
	2	4	2	2
	2	4	2	2
	2	4	2	4
	2	4	2	3
	2	4	2	4
	2	4	2	2
	2	4	2	3
	2	4	2	2
	2	4	2	1
	2	4	2	1
	2	4	2	1
	2	4	2	2
	2	4	3	3
	2	4	3	4
	2	4	3	2
	2	4	3	1
	2	4	3	3
	2	4	3	3
	2	4	3	1
	2	4	3	4
	2	4	3	2
	2	4	3	1
	2	4	3	3
	2	4	3	2
	2	4	3	2
	2	4	3	4
	2	4	3	1
	2	4	3	2
	3	1	1	4
	3	1	1	2
	3	1	1	1
	3	1	1	4
	3	1	1	1
	3	1	1	2
	3	1	1	2
	3	1	1	3
	3	1	1	2
	3	1	1	4
	3	1	1	2
	3	1	1	2
	3	1	1	2
	3	1	1	1
	3	1	1	1
	3	1	1	2
	3	1	1	2
	3	1	1	3
	3	1	1	3
	3	1	1	2
	3	1	1	5
	3	1	1	4
	3	1	1	2
	3	1	1	3
	3	1	1	5
	3	1	1	7
	3	1	1	4
	3	1	1	4
	3	1	1	2
	3	1	1	1
	3	1	1	3
	3	1	1	4
	3	1	1	3
	3	1	1	3
	3	1	1	2
	3	1	1	3
	3	1	1	5
	3	1	1	4
	3	1	1	7
	3	1	1	7
	3	1	1	4
	3	1	1	2
	3	1	1	2
	3	1	1	2
	3	1	1	8
	3	1	1	4
	3	1	1	4
	3	1	1	4
	3	1	1	4
	3	1	1	4
	3	1	1	3
	3	1	1	2
	3	1	1	5
	3	1	1	2
	3	1	1	1
	3	1	1	2
	3	1	1	2
	3	1	2	2
	3	1	2	1
	3	1	2	1
	3	1	2	2
	3	1	2	2
	3	1	2	3
	3	1	2	2
	3	1	2	1
	3	1	2	1
	3	1	2	3
	3	1	2	4
	3	1	2	3
	3	1	2	2
	3	1	2	2
	3	1	2	3
	3	1	2	4
	3	1	2	3
	3	1	2	2
	3	1	2	4
	3	1	2	2
	3	1	2	2
	3	1	2	2
	3	1	2	2
	3	1	2	5
	3	1	2	5
	3	1	2	5
	3	1	2	2
	3	1	2	3
	3	1	2	2
	3	1	2	1
	3	1	2	2
	3	1	2	5
	3	1	2	4
	3	1	2	2
	3	1	2	2
	3	1	2	2
	3	1	2	4
	3	1	2	1
	3	1	2	1
	3	1	2	6
	3	1	2	4
	3	1	2	4
	3	1	2	3
	3	1	2	4
	3	1	2	3
	3	1	2	2
	3	1	2	5
	3	1	2	5
	3	1	2	2
	3	1	2	2
	3	1	2	1
	3	1	3	4
	3	1	3	2
	3	1	3	2
	3	1	3	2
	3	1	3	2
	3	1	3	2
	3	1	3	2
	3	1	3	2
	3	1	3	4
	3	1	3	3
	3	1	3	2
	3	1	3	2
	3	1	3	2
	3	1	3	2
	3	1	3	2
	3	1	3	2
	3	1	3	3
	3	1	3	1
	3	1	3	2
	3	1	3	2
	3	1	3	3
	3	1	3	3
	3	1	3	2
	3	1	3	2
	3	1	3	4
	3	1	3	4
	3	1	3	2
	3	1	3	2
	3	1	3	2
	3	1	3	2
	3	1	3	3
	3	1	3	2
	3	1	3	6
	3	1	3	6
	3	1	3	2
	3	1	3	7
	3	1	3	2
	3	1	3	2
	3	1	3	1
	3	1	3	4
	3	1	3	2
	3	1	3	1
	3	1	3	2
	3	1	3	3
	3	1	3	3
	3	1	3	2
	3	1	3	6
	3	1	3	8
	3	1	3	2
	3	1	3	3
	3	1	3	5
	3	1	3	8
	3	1	3	7
	3	1	3	2
	3	2	1	3
	3	2	1	1
	3	2	1	2
	3	2	1	3
	3	2	1	1
	3	2	1	4
	3	2	1	1
	3	2	1	3
	3	2	1	1
	3	2	1	2
	3	2	1	2
	3	2	1	2
	3	2	1	2
	3	2	1	3
	3	2	1	1
	3	2	1	2
	3	2	1	2
	3	2	1	1
	3	2	1	6
	3	2	1	2
	3	2	1	4
	3	2	1	5
	3	2	1	2
	3	2	1	7
	3	2	1	3
	3	2	1	2
	3	2	1	3
	3	2	1	1
	3	2	1	2
	3	2	1	4
	3	2	2	2
	3	2	2	2
	3	2	2	1
	3	2	2	1
	3	2	2	2
	3	2	2	4
	3	2	2	2
	3	2	2	2
	3	2	2	2
	3	2	2	1
	3	2	2	1
	3	2	2	3
	3	2	2	2
	3	2	2	2
	3	2	2	4
	3	2	2	2
	3	2	2	5
	3	2	2	4
	3	2	3	3
	3	2	3	2
	3	2	3	3
	3	2	3	3
	3	2	3	6
	3	2	3	4
	3	2	3	4
	3	2	3	4
	3	2	3	3
	3	2	3	2
	3	2	3	1
	3	2	3	4
	3	2	3	2
	3	2	3	3
	3	2	3	2
	3	2	3	1
	3	2	3	2
	3	2	3	3
	3	2	3	3
	3	2	3	1
	3	2	3	7
	3	2	3	2
	3	2	3	5
	3	2	3	10
	3	2	3	5
	3	2	3	2
	3	2	3	1
	3	3	4	2
	3	3	4	5
	3	3	4	2
	3	3	4	4
	3	3	4	2
	3	3	4	3
	3	3	4	2
	3	3	4	3
	3	3	4	3
	3	3	4	4
	3	4	1	2
	3	4	1	2
	3	4	1	2
	3	4	1	2
	3	4	1	3
	3	4	1	4
	3	4	1	2
	3	4	1	3
	3	4	1	5
	3	4	1	2
	3	4	1	4
	3	4	1	5
	3	4	1	2
	3	4	1	5
	3	4	1	3
	3	4	1	2
	3	4	1	2
	3	4	1	3
	3	4	1	1
	3	4	1	4
	3	4	1	2
	3	4	1	2
	3	4	1	4
	3	4	1	2
	3	4	2	1
	3	4	2	1
	3	4	2	4
	3	4	2	4
	3	4	2	1
	3	4	2	2
	3	4	2	3
	3	4	2	1
	3	4	2	1
	3	4	2	1
	3	4	2	1
	3	4	2	4
	3	4	2	4
	3	4	2	5
	3	4	2	1
	3	4	2	2
	3	4	2	3
	3	4	2	2
	3	4	2	5
	3	4	2	5
	3	4	2	3
	3	4	2	5
	3	4	2	5
	3	4	2	4
	3	4	2	4
	3	4	2	1
	3	4	3	4
	3	4	3	3
	3	4	3	2
	3	4	3	3
	3	4	3	1
	3	4	3	3
	3	4	3	8
	3	4	3	3
	3	4	3	3
	3	4	3	6
	3	4	3	5
	3	4	3	5
	3	4	3	5
	3	4	3	2
	3	4	3	2
	3	4	3	2
	3	4	3	7
	3	4	3	2
	3	4	3	2
	3	4	3	2
	3	4	3	2
	3	4	3	1
	3	4	3	3
	3	4	3	1
	3	4	3	2
	3	4	3	3
	3	4	3	6
	3	4	3	6
	3	4	3	4
	3	4	3	4
	3	4	3	1
	3	4	3	1
	3	4	3	4
	3	4	3	4
	3	4	3	5
	3	4	3	4
	3	4	3	4
	3	4	3	1
	3	4	3	6
	3	4	3	1
	3	4	3	3
	3	4	3	2
	3	4	3	4
	3	4	3	5
	3	4	3	5
	3	4	3	2
	3	4	3	4
	3	4	3	6
	3	3	1	2
	3	3	1	3
	3	3	1	7
	3	3	1	4
	3	3	1	2
	3	3	1	1
	3	3	1	1
	3	3	1	1
	3	3	1	3
	3	3	1	3
	3	3	1	4
	3	3	1	4
	3	3	1	3
	3	3	1	6
	3	3	2	3
	3	3	2	1
	3	3	2	2
	3	3	2	4
	3	3	2	4
	3	3	2	7
	3	3	2	2
	3	3	2	4
	3	3	2	4
	3	3	2	4
	3	3	2	2
	3	3	2	2
	3	3	3	2
	3	3	3	1
	3	3	3	3
	3	3	3	5
	3	3	3	8
	3	3	3	1
	3	3	3	2
	3	3	3	2
	3	3	3	7
	3	3	3	2
	3	3	3	5
	3	3	3	4
	3	3	3	2
	4	2	1	2
	4	2	1	2
	4	2	1	2
	4	2	1	2
	4	2	1	2
	4	2	1	3
	4	2	1	2
	4	2	1	4
	4	2	1	2
	4	2	1	1
	4	2	1	1
	4	2	1	2
	4	2	1	1
	4	2	1	2
	4	2	1	2
	4	2	1	3
	4	2	1	1
	4	2	1	2
	4	2	2	3
	4	2	2	1
	4	2	2	1
	4	2	2	3
	4	2	2	1
	4	2	2	6
	4	2	2	1
	4	2	2	4
	4	2	2	1
	4	2	2	1
	4	2	2	2
	4	2	2	2
	4	2	2	2
	4	2	2	2
	4	2	2	7
	4	2	2	3
	4	2	2	2
	4	2	2	1
	4	2	2	2
	4	2	2	2
	4	2	2	3
	4	2	2	7
	4	2	2	2
	4	2	2	4
	4	2	2	1
	4	2	2	1
	4	2	2	1
	4	2	3	2
	4	2	3	1
	4	2	3	1
	4	2	3	2
	4	2	3	1
	4	2	3	2
	4	2	3	1
	4	2	3	1
	4	2	3	4
	4	2	3	3
	4	2	3	1
	4	2	3	1
	4	2	3	1
	4	2	3	2
	4	2	3	2
	4	2	3	1
	4	2	3	2
	4	2	3	3
	4	2	3	6
	4	2	3	1
	4	2	3	1
	4	2	3	2
	4	2	3	1
	4	2	3	2
	4	2	3	1
	4	2	3	2
	4	2	3	3
	4	2	3	2
	4	2	3	2
	4	2	3	2
	4	2	3	2
	4	2	3	1
	4	2	3	1
	4	2	3	1
	4	2	3	3
	4	2	3	5
	4	2	3	2
	4	2	3	2
	4	2	3	2
	4	2	3	2
	4	1	1	2
	4	1	1	2
	4	1	1	2
	4	1	1	2
	4	1	1	3
	4	1	1	2
	4	1	1	1
	4	1	1	2
	4	1	1	1
	4	1	1	2
	4	1	1	3
	4	1	1	4
	4	1	1	1
	4	1	1	2
	4	1	1	2
	4	1	1	5
	4	1	1	4
	4	1	1	3
	4	1	1	3
	4	1	2	3
	4	1	2	2
	4	1	2	2
	4	1	2	3
	4	1	2	5
	4	1	2	2
	4	1	2	4
	4	1	2	3
	4	1	2	1
	4	1	2	1
	4	1	2	1
	4	1	2	2
	4	1	2	2
	4	1	2	4
	4	1	2	1
	4	1	2	4
	4	1	2	4
	4	1	2	3
	4	1	2	6
	4	1	2	2
	4	1	2	2
	4	1	2	1
	4	1	2	2
	4	1	2	1
	4	1	2	2
	4	1	2	3
	4	1	2	5
	4	1	2	6
	4	1	3	2
	4	1	3	3
	4	1	3	1
	4	1	3	1
	4	1	3	4
	4	1	3	2
	4	1	3	2
	4	1	3	5
	4	1	3	4
	4	1	3	4
	4	1	3	1
	4	1	3	5
	4	1	3	6
	4	1	3	4
	4	1	3	3
	4	1	3	3
	4	1	3	3
	4	1	3	2
	4	1	3	2
	4	1	3	5
	4	1	3	4
	4	1	3	1
	4	1	3	3
	4	1	3	2
	4	1	3	1
	4	1	3	1
	4	1	3	2
	4	1	3	4
	4	1	3	4
	4	1	3	4
	4	1	3	4
	4	1	3	3
	4	1	3	3
	4	1	3	3
	4	1	3	3
	4	1	3	2
	4	1	3	2
	4	1	3	3
	4	1	3	1
	4	1	3	7
	4	1	3	3
	4	1	3	1
	4	3	1	5
	4	3	1	1
	4	3	1	4
	4	3	1	2
	4	3	1	2
	4	3	1	2
	4	3	1	3
	4	3	1	3
	4	3	1	1
	4	3	1	2
	4	3	1	2
	4	3	1	2
	4	3	1	3
	4	3	1	4
	4	3	1	1
	4	3	1	2
	4	3	1	1
	4	3	1	4
	4	3	1	2
	4	3	2	5
	4	3	2	2
	4	3	2	2
	4	3	2	3
	4	3	2	2
	4	3	2	1
	4	3	2	1
	4	3	2	6
	4	3	2	3
	4	3	2	2
	4	3	2	1
	4	3	2	2
	4	3	2	4
	4	3	2	1
	4	3	2	3
	4	3	2	3
	4	3	2	1
	4	3	2	2
	4	3	2	2
	4	3	2	1
	4	3	2	1
	4	3	2	2
	4	3	2	2
	4	3	2	1
	4	3	2	1
	4	3	2	1
	4	3	3	1
	4	3	3	1
	4	3	3	2
	4	3	3	2
	4	3	3	2
	4	3	3	2
	4	3	3	3
	4	3	3	3
	4	3	3	2
	4	3	3	1
	4	3	3	2
	4	3	3	1
	4	3	3	6
	4	3	3	4
	4	3	3	2
	4	3	3	1
	4	3	3	7
	4	3	3	4
	4	3	3	1
	4	3	3	2
	4	3	3	1
	4	3	3	1
	4	3	3	1
	4	4	1	2
	4	4	1	3
	4	4	1	5
	4	4	1	4
	4	4	1	1
	4	4	1	2
	4	4	1	2
	4	4	1	2
	4	4	1	2
	4	4	1	2
	4	4	1	2
	4	4	1	1
	4	4	1	1
	4	4	1	2
	4	4	1	1
	4	4	1	2
	4	4	2	1
	4	4	2	1
	4	4	2	3
	4	4	2	5
	4	4	2	2
	4	4	2	1
	4	4	2	2
	4	4	2	6
	4	4	2	6
	4	4	2	1
	4	4	2	1
	4	4	2	2
	4	4	2	2
	4	4	2	4
	4	4	2	1
	4	4	2	1
	4	4	2	1
	4	4	2	2
	4	4	2	2
	4	4	2	2
	4	4	2	2
	4	4	2	1
	4	4	2	1
	4	4	2	3
	4	4	2	4
	4	4	2	1
	4	4	3	2
	4	4	3	1
	4	4	3	2
	4	4	3	1
	4	4	3	2
	4	4	3	2
	4	4	3	2
	4	4	3	3
	4	4	3	1
	4	4	3	3
	4	4	3	2
	4	4	3	1
	4	4	3	5
	4	4	3	2
	4	4	3	2
	4	4	3	4
	4	4	3	3
	4	4	3	2
	4	4	3	1
	4	4	3	3
	4	4	3	4
	4	4	3	4
	4	4	3	3
	4	4	3	2
	4	4	3	2
	5	1	1	2
	5	1	1	1
	5	1	1	1
	5	1	1	1
	5	1	1	1
	5	1	1	1
	5	1	1	2
	5	1	2	2
	5	1	2	2
	5	1	2	1
	5	1	2	1
	5	1	2	1
	5	1	2	2
	5	1	2	2
	5	1	2	2
	5	1	2	1
	5	1	3	1
	5	1	3	1
	5	1	3	2
	5	1	3	1
	5	1	3	1
	5	1	3	1
	5	1	3	1
	5	1	3	1
	5	1	3	1
	5	1	4	1
	5	1	4	2
	5	1	4	2
[truncated: 1,796 more rows]

## Sheet: Figure 1E
	Day	Trial	Rep	Spore count (Haemocytometer)	Spores per ml (*10^7)
	0	1	1	86	0.86
	0	1	2	92	0.92
	0	1	3	74	0.74
	0	1	4	71	0.71
	0	2	1	75	0.75
	0	2	2	81	0.81
	0	2	3	76	0.76
	0	2	4	83	0.83
	0	3	1	120	1.2
	0	3	2	132	1.32
	0	3	3	113	1.13
	0	3	4	119	1.19
	0	4	1	94	0.94
	0	4	2	86	0.86
	0	4	3	91	0.91
	0	4	4	96	0.96
	1	1	1	87	0.87
	1	1	2	97	0.97
	1	1	3	66	0.66
	1	1	4	84	0.84
	1	2	1	80	0.8
	1	2	2	79	0.79
	1	2	3	91	0.91
	1	2	4	77	0.77
	1	3	1	96	0.96
	1	3	2	115	1.15
	1	3	3	79	0.79
	1	3	4	82	0.82
	1	4	1	68	0.68
	1	4	2	103	1.03
	1	4	3	99	0.99
	1	4	4	125	1.25
	2	1	1	83	0.83
	2	1	2	76	0.76
	2	1	3	91	0.91
	2	1	4	99	0.99
	2	2	1	87	0.87
	2	2	2	95	0.95
	2	2	3	86	0.86
	2	2	4	77	0.77
	2	3	1	111	1.11
	2	3	2	115	1.15
	2	3	3	134	1.34
	2	3	4	124	1.24
	2	4	1	93	0.93
	2	4	2	110	1.1
	2	4	3	103	1.03
	2	4	4	90	0.9
	3	1	1	91	0.91
	3	1	2	90	0.9
	3	1	3	97	0.97
	3	1	4	97	0.97
	3	2	1	110	1.1
	3	2	2	99	0.99
	3	2	3	101	1.01
	3	2	4	93	0.93
	3	3	1	107	1.07
	3	3	2	105	1.05
	3	3	3	88	0.88
	3	3	4	77	0.77
	3	4	1	107	1.07
	3	4	2	108	1.08
	3	4	3	100	1
	3	4	4	108	1.08
	4	1	1	69	0.69
	4	1	2	82	0.82
	4	1	3	85	0.85
	4	1	4	88	0.88
	4	2	1	93	0.93
	4	2	2	101	1.01
	4	2	3	109	1.09
	4	2	4	90	0.9
	4	3	1	127	1.27
	4	3	2	138	1.38
	4	3	3	130	1.3
	4	3	4	141	1.41
	4	4	1	141	1.41
	4	4	2	156	1.56
	4	4	3	138	1.38
	4	4	4	156	1.56
	5	1	1	143	1.43
	5	1	2	155	1.55
	5	1	3	128	1.28
	5	1	4	168	1.68
	5	2	1	161	1.61
	5	2	2	158	1.58
	5	2	3	156	1.56
	5	2	4	167	1.67
	5	3	1	220	2.2
	5	3	2	216	2.16
	5	3	3	244	2.44
	5	3	4	221	2.21
	5	4	1	182	1.82
	5	4	2	200	2
	5	4	3	222	2.22
	5	4	4	230	2.3
	7	1	1	139	1.39
	7	1	2	130	1.3
	7	1	3	160	1.6
	7	1	4	118	1.18
	7	2	1	103	1.03
	7	2	2	100	1
	7	2	3	120	1.2
	7	2	4	118	1.18
	7	3	1	146	1.46
	7	3	2	162	1.62
	7	3	3	140	1.4
	7	3	4	136	1.36
	7	4	1	161	1.61
	7	4	2	144	1.44
	7	4	3	180	1.8
	7	4	4	178	1.78
	8	1	1	200	2
	8	1	2	164	1.64
	8	1	3	162	1.62
	8	1	4	154	1.54
	8	2	1	202	2.02
	8	2	2	136	1.36
	8	2	3	146	1.46
	8	2	4	180	1.8
	8	3	1	236	2.36
	8	3	2	290	2.9
	8	3	3	286	2.86
	8	3	4	224	2.24
	8	4	1	236	2.36
	8	4	2	270	2.7
	8	4	3	240	2.4
	8	4	4	288	2.88
	9	1	1	188	1.88
	9	1	2	184	1.84
	9	1	3	166	1.66
	9	1	4	126	1.26
	9	2	1	152	1.52
	9	2	2	206	2.06
	9	2	3	221	2.21
	9	2	4	260	2.6
	9	3	1	262	2.62
	9	3	2	272	2.72
	9	3	3	268	2.68
	9	3	4	216	2.16
	9	4	1	194	1.94
	9	4	2	240	2.4
	9	4	3	224	2.24
	9	4	4	260	2.6
	10	1	1	174	1.74
	10	1	2	192	1.92
	10	1	3	160	1.6
	10	1	4	212	2.12
	10	2	1	232	2.32
	10	2	2	199	1.99
	10	2	3	270	2.7
	10	2	4	281	2.81
	10	3	1	284	2.84
	10	3	2	316	3.16
	10	3	3	252	2.52
	10	3	4	256	2.56
	10	4	1	340	3.4
	10	4	2	236	2.36
	10	4	3	308	3.08
	10	4	4	312	3.12
	12	1	1	160	1.6
	12	1	2	204	2.04
	12	1	3	172	1.72
	12	1	4	151	1.51
	12	2	1	228	2.28
	12	2	2	240	2.4
	12	2	3	240	2.4
	12	2	4	240	2.4
	12	3	1	236	2.36
	12	3	2	284	2.84
	12	3	3	242	2.42
	12	3	4	174	1.74
	12	4	1	172	1.72
	12	4	2	236	2.36
	12	4	3	244	2.44
	12	4	4	234	2.34
	14	1	1	208	2.08
	14	1	2	180	1.8
	14	1	3	165	1.65
	14	1	4	144	1.44
	14	2	1	224	2.24
	14	2	2	212	2.12
	14	2	3	124	1.24
	14	2	4	164	1.64
	14	3	1	236	2.36
	14	3	2	232	2.32
	14	3	3	212	2.12
	14	3	4	172	1.72
	14	4	1	216	2.16
	14	4	2	291	2.91
	14	4	3	270	2.7
	14	4	4	312	3.12
	17	1	1	152	1.52
	17	1	2	176	1.76
	17	1	3	236	2.36
	17	1	4	176	1.76
	17	2	1	196	1.96
	17	2	2	152	1.52
	17	2	3	281	2.81
	17	2	4	192	1.92
	17	3	1	264	2.64
	17	3	2	396	3.96
	17	3	3	352	3.52
	17	3	4	280	2.8
	17	4	1	172	1.72
	17	4	2	244	2.44
	17	4	3	282	2.82
	17	4	4	204	2.04
	21	1	1	160	1.6
	21	1	2	216	2.16
	21	1	3	212	2.12
	21	1	4	188	1.88
	21	2	1	255	2.55
	21	2	2	272	2.72
	21	2	3	324	3.24
	21	2	4	380	3.8
	21	3	1	252	2.52
	21	3	2	276	2.76
	21	3	3	276	2.76
	21	3	4	276	2.76
	21	4	1	292	2.92
	21	4	2	344	3.44
	21	4	3	316	3.16
	21	4	4	356	3.56
	28	1	1	120	1.2
	28	1	2	148	1.48
	28	1	3	142	1.42
	28	1	4	180	1.8
	28	2	1	232	2.32
	28	2	2	126	1.26
	28	2	3	248	2.48
	28	2	4	260	2.6
	28	3	1	128	1.28
	28	3	2	200	2
	28	3	3	191	1.91
	28	3	4	140	1.4
	28	4	1	276	2.76
	28	4	2	280	2.8
	28	4	3	284	2.84
	28	4	4	360	3.6
	35	1	1	144	1.44
	35	1	2	196	1.96
	35	1	3	140	1.4
	35	1	4	184	1.84
	35	2	1	328	3.28
	35	2	2	264	2.64
	35	2	3	386	3.86
	35	2	4	312	3.12
	35	3	1	144	1.44
	35	3	2	232	2.32
	35	3	3	232	2.32
	35	3	4	192	1.92
	35	4	1	216	2.16
	35	4	2	320	3.2
	35	4	3	320	3.2
	35	4	4	356	3.56
	40	1	1	220	2.2
	40	1	2	240	2.4
	40	1	3	248	2.48
	40	1	4	180	1.8
	40	2	1	384	3.84
	40	2	2	320	3.2
	40	2	3	328	3.28
	40	2	4	384	3.84
	40	3	1	172	1.72
	40	3	2	200	2
	40	3	3	216	2.16
	40	3	4	172	1.72
	40	4	1	80	0.8
	40	4	2	160	1.6
	40	4	3	152	1.52
	40	4	4	172	1.72
	49	1	1	104	1.04
	49	1	2	118	1.18
	49	1	3	152	1.52
	49	1	4	90	0.9
	49	2	1	104	1.04
	49	2	2	135	1.35
	49	2	3	160	1.6
	49	2	4	152	1.52
	49	3	1	44	0.44
	49	3	2	88	0.88
	49	3	3	101	1.01
	49	3	4	74	0.74
	49	4	1	5	0.05
	49	4	2	10	0.1
	49	4	3	6	0.06
	49	4	4	16	0.16

## Sheet: Figure 2A
	Day	Trial	Img_Name	Total_Cell_Area	Lipid_Area	Lipid content in whole population
	0	2	2	103971	47687	45.8657
	0	2	3	37836	15595	41.2174
	0	2	4	112004	32018	28.5865
	0	2	5	214215	67604	31.5589
	0	2	6	64646	40496	62.6427
	0	2	7	177653	72346	40.7232
	0	2	8	116890	44533	38.0982
	0	2	9	104775	47050	44.9058
	0	3	2	289035	110329	38.1715
	0	3	3	248064	99619	40.1586
	0	3	4	137728	57112	41.4672
	0	3	5	395099	178755	45.2431
	0	3	6	288617	126464	43.8172
	0	3	7	272767	97848	35.8724
	0	3	8	406939	166433	40.8988
	0	3	9	301611	119135	39.4996
	1	1	1	69456	37299	53.7016
	1	1	2	87700	56691	64.642
	1	1	3	69934	58140	83.1355
	1	1	4	42236	28042	66.3936
	1	1	5	140506	69067	49.1559
	1	1	6	88500	40016	45.2158
	1	1	7	49814	33771	67.7942
	1	2	1	158025	97646	61.7915
	1	2	2	163746	109104	66.63
	1	2	3	149989	80645	53.7673
	1	2	4	195037	127469	65.3563
	1	2	5	98630	66844	67.7725
	1	2	6	131052	91595	69.8921
	1	3	1	180383	118348	65.6093
	1	3	2	283116	188850	66.7041
	1	3	3	261092	178089	68.2093
	1	3	4	494697	248566	50.2461
	1	3	5	352966	149796	42.4392
	1	4	1	180600	87462	48.4286
	1	4	2	180697	61316	33.933
	1	4	3	155933	58049	37.2269
	1	4	4	124358	60674	48.7898
	2	1	1	18538	14680	79.1887
	2	1	2	30496	4760	15.6086
	2	1	3	76829	27056	35.2159
	2	1	4	22813	8804	38.592
	2	1	5	122361	59279	48.446
	2	1	6	89004	41309	46.4125
	2	2	1	78241	47299	60.453
	2	2	2	125688	55704	44.3193
	2	2	3	73402	30320	41.3068
	2	2	4	168472	54147	32.1401
	2	2	5	130850	47616	36.3898
	2	2	6	213632	120101	56.2186
	2	2	7	156751	51151	32.632
	2	3	1	142028	74159	52.2144
	2	3	2	39982	23494	58.7614
	2	3	3	96491	56311	58.3588
	2	3	4	64555	39467	61.137
	2	3	6	115328	60313	52.2969
	2	3	7	250242	124663	49.817
	2	4	1	168123	83349	49.5762
	2	4	2	180011	100119	55.6183
	2	4	3	147580	84264	57.0972
	2	4	4	267240	121479	45.4569
	3	1	1	40608	7983	19.6587
	3	1	2	88064	42095	47.8005
	3	1	3	119190	33656	28.2373
	3	1	4	51140	26843	52.4892
	3	1	5	118687	53750	45.2872
	3	2	1	29446	15113	51.3245
	3	2	2	121148	53838	44.4399
	3	2	3	128781	56205	43.6439
	3	2	4	72181	38985	54.0101
	3	2	5	85431	54312	63.5741
	3	3	1	117367	45532	38.7946
	3	3	2	112749	52553	46.6106
	3	3	3	78770	37196	47.221
	3	3	4	50083	18917	37.7713
	3	3	5	26657	11215	42.0715
	3	4	1	149358	55114	36.9006
	3	4	2	83906	39696	47.3101
	3	4	3	78369	39196	50.0147
	3	4	4	105642	41495	39.2789
	3	4	5	65636	36463	55.5534
	4	1	1	72300	39000	53.9419
	4	1	2	86339	38302	44.3623
	4	1	3	122679	41790	34.0645
	4	1	4	70454	29171	41.4043
	4	1	5	157392	43395	27.5713
	4	1	6	150033	55351	36.8926
	4	2	1	27593	13205	47.8563
	4	2	2	80407	25101	31.2174
	4	2	3	134250	36486	27.1777
	4	2	4	58835	26549	45.1245
	4	2	5	81971	30596	37.3254
	4	2	6	109452	38657	35.3187
	4	3	1	39790	12016	30.1985
	4	3	2	20974	12670	60.4081
	4	3	3	34553	18564	53.7262
	4	3	4	39731	23286	58.6091
	4	3	5	38381	12505	32.5812
	4	3	6	43292	18682	43.1535
	4	4	1	58696	18401	31.3497
	4	4	2	49929	20599	41.2566
	4	4	3	28259	19500	69.0046
	4	4	4	85131	23567	27.6832
	4	4	5	32367	15155	46.8224
	4	4	6	37683	15644	41.5147
	4	4	7	121224	45989	37.9372
	5	1	1	43072	8652	20.0873
	5	1	2	73772	7947	10.7724
	5	1	3	23856	8844	37.0724
	5	1	4	35141	6735	19.1656
	5	1	5	24219	2748	11.3465
	5	1	6	123432	16441	13.3199
	5	1	7	130075	14990	11.5241
	5	1	8	79266	5810	7.32975
	5	1	9	108586	7370	6.78725
	5	2	1	62096	23001	37.041
	5	2	2	51076	12299	24.0798
	5	2	3	64896	24987	38.5031
	5	2	4	21432	6072	28.3315
	5	2	5	19308	10722	55.5314
	5	2	6	20779	13339	64.1946
	5	2	7	75212	13208	17.561
	5	3	1	23985	7328	30.5524
	5	3	2	13797	6641	48.1337
	5	3	3	69129	33496	48.4543
	5	3	4	60907	17032	27.9639
	5	3	5	44434	23840	53.6526
	5	3	6	83537	33145	39.677
	5	3	7	46399	13635	29.3864
	5	4	1	92530	20622	22.2868
	5	4	2	126359	25472	20.1584
	5	4	3	84342	28087	33.3013
	5	4	4	112731	26123	23.1729
	5	4	5	189722	55947	29.4889
	5	4	6	32995	8848	26.8162
	5	4	7	17755	8729	49.1636
	5	4	8	76099	18995	24.9609
	7	1	1	36613	6470	17.6713
	7	1	2	23447	3354	14.3046
	7	1	3	6985	2340	33.5004
	7	1	4	32259	3281	10.1708
	7	1	5	28087	2102	7.48389
	7	1	6	18088	1502	8.30385
	7	1	7	43687	6163	14.1072
	7	2	1	54722	18591	33.9735
	7	2	2	27989	6696	23.9237
	7	2	3	64009	20130	31.4487
	7	2	4	6568	4673	71.148
	7	2	5	86993	14538	16.7117
	7	2	6	59587	6678	11.2071
	7	2	7	47851	7951	16.6162
	7	2	8	46540	8627	18.5367
	7	3	1	11404	4478	39.2669
	7	3	2	20740	9230	44.5034
	7	3	3	42448	20968	49.3969
	7	3	4	69126	23947	34.6425
	7	3	5	52631	16056	30.5067
	7	3	6	17921	6523	36.3986
	7	3	7	59475	18496	31.0988
	7	3	8	59137	15221	25.7385
	7	4	1	190364	19127	10.0476
	7	4	2	74886	14815	19.7834
	7	4	3	88247	12456	14.1149
	7	4	4	90939	17765	19.5351
	7	4	5	74387	11938	16.0485
	7	4	6	188934	28919	15.3064
	7	4	7	179336	44436	24.7781
	8	1	1	14279	9246	64.7524
	8	1	2	9483	5521	58.22
	8	1	3	13637	2478	18.1712
	8	1	4	24659	5344	21.6716
	8	1	5	15572	2804	18.0067
	8	1	6	31603	7011	22.1846
	8	1	7	23354	4711	20.1721
	8	2	1	92791	13834	14.9088
	8	2	2	101162	16107	15.922
	8	2	3	93372	13860	14.8439
	8	2	4	102555	14154	13.8014
	8	2	5	82738	22522	27.2209
	8	2	6	75116	30052	40.0075
	8	2	7	110746	23614	21.3227
	8	2	8	123465	22609	18.3121
	8	3	1	54134	15252	28.1745
	8	3	2	53971	7217	13.372
	8	3	3	68944	8673	12.5798
	8	3	4	42349	12691	29.9676
	8	3	5	29596	1016	3.4329
	8	3	6	50571	5100	10.0848
	8	4	1	15306	2504	16.3596
	8	4	2	17114	5572	32.5581
	8	4	3	48406	7142	14.7544
	8	4	4	74775	20373	27.2457
	8	4	5	57493	12889	22.4184
	8	4	6	19524	5458	27.9553
	8	4	7	40966	8056	19.6651
	8	4	8	49539	4166	8.40954
	9	1	1	10439	4511	43.213
	9	1	2	15039	5436	36.146
	9	1	3	20747	8188	39.4659
	9	1	4	8019	5730	71.4553
	9	1	5	41700	15291	36.6691
	9	1	6	14225	8610	60.5272
	9	1	7	34751	14575	41.9412
	9	1	8	18016	14486	80.4063
	9	2	1	10658	3278	30.7562
	9	2	10	36086	9123	25.2813
	9	2	11	38546	14523	37.6771
	9	2	2	8418	1881	22.345
	9	2	3	44364	9878	22.2658
	9	2	4	70131	1890	2.69496
	9	2	5	39675	3505	8.83428
	9	2	6	39831	8078	20.2807
	9	2	7	26714	11134	41.6785
	9	2	8	12902	4059	31.4602
	9	2	9	23906	10070	42.1233
	9	3	4	50232	15585	31.026
	9	3	5	81264	16484	20.2845
	9	3	7	71887	11341	15.7761
	9	3	8	159171	32706	20.5477
	9	4	1	107967	27940	25.8783
	9	4	2	34834	12400	35.5974
	9	4	3	126952	34746	27.3694
	9	4	4	95309	4301	4.51269
	9	4	5	58042	7778	13.4006
	9	4	6	81310	15410	18.9522
	9	4	7	124753	11081	8.88235
	9	4	8	176768	24284	13.7378
	10	1	1	25216	2730	10.8265
	10	1	2	4280	126	2.94393
	10	1	3	36178	5862	16.2032
	10	1	4	4295	234	5.4482
	10	1	5	8112	1131	13.9423
	10	1	6	9369	1716	18.3157
	10	1	7	5060	608	12.0158
	10	1	8	35835	188	0.524627
	10	2	1	10664	2747	25.7596
	10	2	2	81745	14293	17.4849
	10	2	3	34523	48	0.139038
	10	2	4	68490	3802	5.55118
	10	2	5	6276	1994	31.7718
	10	2	6	31699	6934	21.8745
	10	2	7	31840	551	1.73053
	10	2	8	33572	4674	13.9223
	10	2	9	54670	8741	15.9887
	10	3	1	2884	864	29.9584
	10	3	2	63577	29747	46.7889
	10	3	3	128539	27803	21.63
	10	3	4	81547	3373	4.13626
	10	3	5	27574	3896	14.1293
	10	3	6	47120	3913	8.30433
	10	3	7	33951	3351	9.87011
	10	3	8	111870	19000	16.984
	10	3	9	31594	6888	21.8016
	10	4	1	10191	1171	11.4905
	10	4	2	331382	36953	11.1512
	10	4	3	131724	21777	16.5323
	10	4	4	73217	13762	18.7962
	10	4	5	216063	35956	16.6414
	10	4	6	12441	974	7.82895
	10	4	7	153485	28579	18.6201
	10	4	8	24015	4423	18.4177
	10	4	9	189103	16859	8.91525
	12	1	1	22414	2130	9.50299
	12	1	10	30765	12379	40.2373
	12	1	2	8916	4682	52.5123
	12	1	3	34775	4197	12.069
	12	1	4	70230	9942	14.1563
	12	1	5	25968	1331	5.12554
	12	1	6	47642	3818	8.01394
	12	1	7	14734	529	3.59034
	12	1	8	13180	943	7.15478
	12	1	9	17075	3199	18.735
	12	2	1	17562	180	1.02494
	12	2	10	15413	292	1.8945
	12	2	11	7887	2754	34.9182
	12	2	12	16702	848	5.07724
	12	2	13	19085	3119	16.3427
	12	2	14	32316	5225	16.1685
	12	2	15	8436	1838	21.7876
	12	2	16	31925	5516	17.278
	12	2	17	24033	3762	15.6535
	12	2	18	33266	5886	17.6937
	12	2	2	21508	1950	9.06639
	12	2	20	13177	657	4.98596
	12	2	3	95328	26211	27.4956
	12	2	4	31953	917	2.86984
	12	2	5	24572	2524	10.2719
	12	2	6	4321	1751	40.523
	12	2	7	7518	1835	24.4081
	12	2	8	26104	500	1.91542
	12	2	9	28405	4687	16.5006
	12	3	1	11579	1691	14.604
	12	3	10	35348	4030	11.4009
	12	3	6	11047	990	8.96171
	12	3	7	29018	1611	5.55173
	12	3	8	9670	5695	58.8935
	12	3	9	26884	7265	27.0235
	12	4	1	24969	6695	26.8132
	12	4	10	64732	13607	21.0205
	12	4	2	16697	390	2.33575
	12	4	3	4862	641	13.1839
	12	4	4	27951	397	1.42034
	12	4	5	43783	5315	12.1394
	12	4	6	525026	25582	4.87252
	12	4	7	291702	54844	18.8014
	12	4	8	77358	11080	14.323
	12	4	9	43106	13948	32.3574
	14	1	1	5648	49	0.867564
	14	1	11	58680	2949	5.02556
	14	1	12	22760	796	3.49736
	14	1	13	38873	600	1.54349
	14	1	14	28259	2560	9.05906
	14	1	2	6673	486	7.28308
	14	1	3	16485	1042	6.3209
	14	1	6	24296	889	3.65904
	14	1	7	39571	2973	7.51308
	14	1	8	25599	3683	14.3873
	14	1	9	18416	2120	11.5117
	14	3	1	41244	830	2.01241
	14	3	10	56045	1840	3.28308
	14	3	12	28218	1201	4.25615
	14	3	13	53221	3202	6.01642
	14	3	15	51250	3831	7.47512
	14	3	2	28793	884	3.07019
	14	3	3	19821	350	1.7658
	14	3	4	28998	1300	4.48307
	14	3	5	13645	874	6.40528
	14	3	6	31405	1141	3.63318
	14	3	7	38342	5861	15.2861
	14	3	8	18234	3718	20.3905
	14	3	9	56087	4787	8.53495
	14	4	1	16754	3040	18.1449
	14	4	10	18723	1010	5.39443
	14	4	11	25813	2625	10.1693
	14	4	14	46148	924	2.00225
	14	4	2	11106	2125	19.1338
	14	4	5	15310	4231	27.6355
	14	4	6	31888	606	1.9004
	14	4	7	15365	1636	10.6476
	14	4	8	26238	2680	10.2142
	14	4	9	59510	193	0.324315
	17	1	1	21214	646	3.04516
	17	1	2	23316	652	2.79636
	17	1	3	6516	229	3.51443
	17	1	4	7685	196	2.55042
	17	1	5	21887	1331	6.08124
	17	1	6	14726	345	2.3428
	17	1	7	33233	3727	11.2148
	17	2	1	18335	2668	14.5514
	17	2	2	19589	1500	7.65736
	17	2	3	11433	1591	13.9159
	17	2	4	32996	1020	3.09128
	17	2	5	34691	3067	8.84091
	17	2	6	12259	1987	16.2085
	17	2	7	28089	2380	8.47307
	17	2	8	31362	2710	8.64103
	17	2	9	27868	3282	11.7769
	17	3	1	46511	1803	3.8765
	17	3	2	50040	2401	4.79816
	17	3	3	130659	29879	22.8679
	17	3	4	49589	3193	6.43893
	17	3	5	50712	6976	13.7561
	17	3	6	36841	1165	3.16224
	17	3	7	24896	879	3.53069
	17	3	8	36013	897	2.49077
	17	3	9	56525	1053	1.86289
	17	4	1	61855	9697	15.677
	17	4	10	32718	1294	3.95501
	17	4	2	20834	3869	18.5706
	17	4	3	8843	711	8.04026
	17	4	4	43222	1212	2.80413
	17	4	5	10234	1846	18.0379
	17	4	6	5425	1714	31.5945
	17	4	7	15923	2549	16.0083
	17	4	8	121910	13702	11.2394
	17	4	9	34638	1242	3.58566
	21	1	1	20322	1444	7.1056
	21	1	10	27790	572	2.05829
	21	1	2	11569	237	2.04858
	21	1	3	32594	658	2.01878
	21	1	4	26851	22	0.0819336
	21	1	5	10288	80	0.777605
	21	1	6	2351	111	4.7214
	21	1	7	15908	258	1.62183
	21	1	8	19830	314	1.58346
	21	1	9	13541	283	2.08995
	21	2	1	6931	62	0.894532
	21	2	10	13906	915	6.57989
	21	2	2	18800	513	2.72872
	21	2	3	42610	228	0.535086
	21	2	4	37867	461	1.21742
	21	2	5	9997	293	2.93088
	21	2	6	28238	744	2.63475
	21	2	7	24556	465	1.89363
	21	2	8	11484	174	1.51515
	21	2	9	48282	913	1.89097
	21	3	1	4654	412	8.8526
	21	3	10	55470	3146	5.67153
	21	3	2	5586	409	7.32188
	21	3	3	45668	7256	15.8886
	21	3	4	67127	11361	16.9246
	21	3	5	36457	4368	11.9812
	21	3	6	24408	3801	15.5728
	21	3	7	17926	649	3.62044
	21	3	8	67651	1565	2.31334
	21	3	9	94844	2892	3.04922
	21	4	1	30004	1007	3.35622
	21	4	10	66087	727	1.10007
	21	4	11	63431	587	0.925415
	21	4	12	18520	1373	7.41361
	21	4	2	65765	2213	3.36501
	21	4	3	17023	1423	8.35928
	21	4	4	27420	932	3.39898
	21	4	5	36633	407	1.11102
	21	4	6	98057	578	0.589453
	21	4	7	16634	1095	6.5829
	21	4	8	29495	908	3.07849
	21	4	9	40315	192	0.47625
	28	1	2	2921	129	4.4163
	28	1	3	4659	271	5.8167
	28	1	4	13240	500	3.77644
	28	1	5	2314	154	6.65514		5.16614	#DIV/0!
	28	2	10	9088	195	2.14569
	28	2	11	2105	40	1.90024
	28	2	2	2204	10	0.453721
	28	2	3	5829	114	1.95574
	28	2	5	8882	235	2.6458
	28	2	6	2942	61	2.07342
	28	2	7	3510	39	1.11111
	28	2	8	2300	236	10.2609
	28	3	11	2461	310	12.5965
	28	3	12	5065	626	12.3593
	28	3	13	8372	1055	12.6015
	28	3	14	4605	995	21.6069
	28	3	2	5543	275	4.96121
	28	3	9	5493	322	5.86201
	28	4	3	1712	453	26.4603
	28	4	4	1967	817	41.5353
	28	4	6	6638	1183	17.8216
	28	4	7	4906	413	8.41826
	28	4	8	2093	404	19.3024
	35	1	12	1832	215	11.7358
	35	1	13	456	90	19.7368
	35	1	14	1366	376	27.5256
	35	1	15	334	14	4.19162
	35	1	2	1274	45	3.53218
	35	1	3	5248	325	6.19284
	35	1	4	570	114	20
	35	1	5	598	104	17.3913
	35	1	6	728	40	5.49451
	35	1	7	635	57	8.97638
	35	1	8	577	98	16.9844
	35	1	9	1375	108	7.85455
	35	2	6	1595	359	22.5078
	35	2	7	6591	323	4.90062
	35	2	8	1692	1	0.0591017
	35	3	1	849	54	6.36042
	35	3	2	797	1	0.125471
	35	3	3	1486	165	11.1036
	35	3	4	2199	80	3.63802
	35	3	5	534	1	0.187266
	35	3	6	1298	38	2.92758
	35	3	7	730	13	1.78082
	35	3	8	1298	125	9.6302
	35	3	9	1581	150	9.48767
	35	4	1	738	48	6.50407
	35	4	2	1424	200	14.0449
	35	4	3	668	36	5.38922
	35	4	4	608	141	23.1908
	35	4	5	807	18	2.23048
	40	1	1	1384	221	15.9682
	40	1	10	1849	249	13.4667
	40	1	11	602	88	14.6179
	40	1	2	2068	168	8.12379
	40	1	3	506	26	5.13834
	40	1	4	3479	83	2.38574
	40	1	6	549	112	20.4007
	40	1	7	1223	154	12.592
	40	1	8	2386	272	11.3998
	40	1	9	2469	119	4.81977
	40	2	13	945	2	0.21164
	40	2	7	503	2	0.397614
	40	2	9	515	2	0.38835
	40	4	1	2001	410	20.4898
	49	1	1	577	64	11.0919
	49	1	10	566	31	5.47703
	49	1	11	1539	126	8.18713
	49	1	12	1048	74	7.06107
	49	1	13	1234	73	5.91572
	49	1	14	532	46	8.64662
	49	1	15	583	47	8.06175
	49	1	16	1395	67	4.80287
	49	1	2	2044	198	9.68689
	49	1	4	396	19	4.79798
	49	1	9	450	2	0.444444
	49	2	11	455	36	7.91209
	49	2	3	394	2	0.507614
	49	2	6	449	75	16.7038
	49	2	7	379	56	14.7757
	49	3	6	281	24	8.54093
	49	3	7	269	73	27.1375
	49	3	9	553	56	10.1266
	49	4	9	324	60	18.5185

## Sheet: Figure 2C
	See fig 1A and fig 2A

## Sheet: Figure 3A
	Time	Treatment	Bio	Tech	[G] UG/UL	[G] 50ul sample of 166ul	Read
	0	α-amyloglucosidase	1	1	0.0825572	4.12786	1.045
	0	α-amyloglucosidase	1	1	0.0845237	4.22619	1.069
	0	α-amyloglucosidase	1	2	0.0594507	2.97253	0.763
	0	α-amyloglucosidase	1	2	0.0588771	2.94386	0.756															t-Test: Two-Sample Assuming Equal Variances
	0	α-amyloglucosidase	1	3	0.0822295	4.11147	1.041
	0	α-amyloglucosidase	1	3	0.0831308	4.15654	1.052																Variable 1	Variable 2
	4	α-amyloglucosidase	1	1	0.051093	2.55465	0.661															Mean	64.4168	1.81141
	4	α-amyloglucosidase	1	1	0.0531415	2.65707	0.686															Variance	229.466	4.48861
	4	α-amyloglucosidase	1	2	0.0465045	2.32522	0.605															Observations	2	2
	4	α-amyloglucosidase	1	2	0.0428992	2.14496	0.561				time											Pooled Variance	116.977
	4	α-amyloglucosidase	1	3	0.0574022	2.87011	0.738				0	75.1282	53.7055	64.4168								Hypothesized Mean Difference	0
	4	α-amyloglucosidase	1	3	0.052486	2.6243	0.678				4	50.5877	41.9679	46.2778								df	2
	8	α-amyloglucosidase	1	1	0.0318376	1.59188	0.426				8	36.6514	32.3804	34.5159								t Stat	5.78844
	8	α-amyloglucosidase	1	1	0.0327389	1.63695	0.437															P(T<=t) one-tail	0.0142862
	8	α-amyloglucosidase	1	2	0.0404411	2.02205	0.531															t Critical one-tail	2.91999
	8	α-amyloglucosidase	1	2	0.0415882	2.07941	0.545					Anova: Single Factor										P(T<=t) two-tail	0.0285725
	0	No enzyme	1	1	0.00381479	0.19074	0.084															t Critical two-tail	4.30265
	0	No enzyme	1	1	0.00315929	0.157964	0.076					SUMMARY
	0	No enzyme	1	2	0.00315929	0.157964	0.076					Groups	Count	Sum	Average	Variance						t-Test: Two-Sample Assuming Equal Variances
	0	No enzyme	1	2	0.00315929	0.157964	0.076					0	2	128.834	64.4168	229.466
	0	No enzyme	1	3	0.00315929	0.157964	0.076					5	2	92.5556	46.2778	37.1511							Variable 1	Variable 2
	0	No enzyme	1	3	0.0034051	0.170255	0.079					10	2	69.0319	34.5159	9.1208						Mean	46.2778	0.843174
	4	No enzyme	1	1	0.000946962	0.0473481	0.049															Variance	37.1511	0.645483
	4	No enzyme	1	1	0.00266766	0.133383	0.07															Observations	2	2
	4	No enzyme	1	2	0.00201216	0.100608	0.062					ANOVA										Pooled Variance	18.8983
	4	No enzyme	1	2	0.00184828	0.092414	0.06					Source of Variation	SS	df	MS	F	P-value	F crit				Hypothesized Mean Difference	0
	4	No enzyme	1	3	0.00020952	0.010476	0.04					Between Groups	907.619	2	453.809	4.9374	0.112479	9.55209				df	2
	4	No enzyme	1	3	0.000783086	0.0391543	0.047					Within Groups	275.738	3	91.9126							t Stat	10.4514
	8	No enzyme	1	1	-3.6294e-05	-0.0018147	0.037															P(T<=t) one-tail	0.00451549
	8	No enzyme	1	1	0.000373396	0.0186698	0.042					Total	1183.36	5								t Critical one-tail	2.91999
	8	No enzyme	1	2	0.00143859	0.0719295	0.055															P(T<=t) two-tail	0.00903098
	8	No enzyme	1	2	-0.00020017	-0.0100085	0.035															t Critical two-tail	4.30265
	0	α-amyloglucosidase	2	1	0.0565665	2.82832	0.7278
	0	α-amyloglucosidase	2	1	0.0520107	2.60054	0.6722					t-Test: Two-Sample Assuming Equal Variances					t-Test: Two-Sample Assuming Equal Variances					t-Test: Two-Sample Assuming Equal Variances
	0	α-amyloglucosidase	2	2	0.0472747	2.36374	0.6144
	0	α-amyloglucosidase	2	2	0.0487496	2.43748	0.6324						Variable 1	Variable 2				Variable 1	Variable 2				Variable 1	Variable 2
	0	α-amyloglucosidase	2	3	0.0565419	2.82709	0.7275					Mean	64.4168	46.2778			Mean	34.5159	46.2778			Mean	34.5159	0.133727
	0	α-amyloglucosidase	2	3	0.0610895	3.05447	0.783					Variance	229.466	37.1511			Variance	9.1208	37.1511			Variance	9.1208	0.135359
	4	α-amyloglucosidase	2	1	0.0492986	2.46493	0.6391					Observations	2	2			Observations	2	2			Observations	2	2
	4	α-amyloglucosidase	2	1	0.0473812	2.36906	0.6157					Pooled Variance	133.308				Pooled Variance	23.136				Pooled Variance	4.62808
	4	α-amyloglucosidase	2	2	0.0404902	2.02451	0.5316					Hypothesized Mean Difference	0				Hypothesized Mean Difference	0				Hypothesized Mean Difference	0
	4	α-amyloglucosidase	2	2	0.0359263	1.79631	0.4759					df	2				df	2				df	2
	4	α-amyloglucosidase	2	3	0.0393349	1.96675	0.5175					t Stat	1.57103				t Stat	-2.4453				t Stat	15.9821
	4	α-amyloglucosidase	2	3	0.0393759	1.96879	0.518					P(T<=t) one-tail	0.128386				P(T<=t) one-tail	0.0671728				P(T<=t) one-tail	0.00194609
	8	α-amyloglucosidase	2	1	0.0342056	1.71028	0.4549					t Critical one-tail	2.91999				t Critical one-tail	2.91999				t Critical one-tail	2.91999
	8	α-amyloglucosidase	2	1	0.0301415	1.50707	0.4053					P(T<=t) two-tail	0.256773				P(T<=t) two-tail	0.134346				P(T<=t) two-tail	0.00389217
	8	α-amyloglucosidase	2	2	0.033714	1.6857	0.4489					t Critical two-tail	4.30265				t Critical two-tail	4.30265				t Critical two-tail	4.30265
	8	α-amyloglucosidase	2	2	0.0314607	1.57303	0.4214
	0	No enzyme	2	1	0.00121736	0.0608679	0.0523
	0	No enzyme	2	1	0.00153692	0.0768458	0.0562
	0	No enzyme	2	2	-0.000929418	-0.0464709	0.0261
	0	No enzyme	2	2	-0.000962193	-0.0481097	0.0257
	0	No enzyme	2	3	0.000184939	0.00924693	0.0397
	0	No enzyme	2	3	0.000832249	0.0416124	0.0476
	4	No enzyme	2	1	0.000692954	0.0346477	0.0459
	4	No enzyme	2	1	0.000152163	0.00760817	0.0393
	4	No enzyme	2	2	0.000242295	0.0121148	0.0404
	4	No enzyme	2	2	0.000225908	0.0112954	0.0402
	4	No enzyme	2	3	0.000406171	0.0203086	0.0424
	4	No enzyme	2	3	-6.90692e-05	-0.00345346	0.0366
	8	No enzyme	2	1	0.000217714	0.0108857	0.0401
	8	No enzyme	2	1	-0.000159201	-0.00796005	0.0355
	8	No enzyme	2	2	-0.000445984	-0.0222992	0.032
	8	No enzyme	2	2	-0.000118232	-0.0059116	0.036

## Sheet: Figure 3B
Time	Treatment	Bio	Tech	[G] UG/UL	[G] 50ul sample of 166ul	Read
0	Trehalase	1	1	0.00160247	0.0801233	0.057					3.30951	0.836346	2.07293	3.30951	0.313308	1.81141				t-Test: Two-Sample Assuming Equal Variances
0	Trehalase	1	1	0.00348704	0.174352	0.08					1.79365	0.430753	1.1122	1.41128	0.27507	0.843174
0	Trehalase	1	2	0.00348704	0.174352	0.08					1.47956	0.180842	0.8302	0.393881	-0.126426	0.133727					Variable 1	Variable 2
0	Trehalase	1	2	0.00430642	0.215321	0.09														Mean	2.07293	1.81141
0	Trehalase	1	3	0.00258572	0.129286	0.069														Variance	3.05826	4.48861
0	Trehalase	1	3	0.00438836	0.219418	0.091														Observations	2	2
4	Trehalase	1	1	0.00176634	0.0883171	0.059					Anova: Single Factor									Pooled Variance	3.77343
4	Trehalase	1	1	0.000701148	0.0350574	0.046														Hypothesized Mean Difference	0
4	Trehalase	1	2	0.00119278	0.0596388	0.052					SUMMARY									df	2
4	Trehalase	1	2	0.000946962	0.0473481	0.049					Groups	Count	Sum	Average	Variance					t Stat	0.134628
4	Trehalase	1	3	0.00201216	0.100608	0.062					Row 1	2	4.14585	2.07293	3.05826					P(T<=t) one-tail	0.452616
4	Trehalase	1	3	0.00414254	0.207127	0.088					Row 2	2	1.73278	0.86639	1.71964					t Critical one-tail	2.91999
8	Trehalase	1	1	0.00135665	0.0678326	0.054					Row 3	2	1.6604	0.8302	0.843333					P(T<=t) two-tail	0.905232
8	Trehalase	1	1	0.00152053	0.0760264	0.056														t Critical two-tail	4.30265
8	Trehalase	1	2	0.00119278	0.0596388	0.052
8	Trehalase	1	2	0.00184828	0.092414	0.06					ANOVA									t-Test: Two-Sample Assuming Equal Variances
0	No enzyme	1	1	0.00381479	0.19074	0.084					Source of Variation	SS	df	MS	F	P-value	F crit
0	No enzyme	1	1	0.00315929	0.157964	0.076					Between Groups	2.00094	2	1.00047	0.533941	0.633329	9.55209				Variable 1	Variable 2
0	No enzyme	1	2	0.00315929	0.157964	0.076					Within Groups	5.62124	3	1.87375						Mean	0.86639	0.843174
0	No enzyme	1	2	0.00315929	0.157964	0.076														Variance	1.71964	0.645483
0	No enzyme	1	3	0.00315929	0.157964	0.076					Total	7.62218	5							Observations	2	2
0	No enzyme	1	3	0.0034051	0.170255	0.079														Pooled Variance	1.18256
4	No enzyme	1	1	0.000946962	0.0473481	0.049														Hypothesized Mean Difference	0
4	No enzyme	1	1	0.00266766	0.133383	0.07					Anova: Single Factor									df	2
4	No enzyme	1	2	0.00201216	0.100608	0.062														t Stat	0.0213488
4	No enzyme	1	2	0.00184828	0.092414	0.06					SUMMARY									P(T<=t) one-tail	0.492453
4	No enzyme	1	3	0.00020952	0.010476	0.04					Groups	Count	Sum	Average	Variance					t Critical one-tail	2.91999
4	No enzyme	1	3	0.000783086	0.0391543	0.047					Row 1	2	3.62282	1.81141	4.48861					P(T<=t) two-tail	0.984906
8	No enzyme	1	1	-3.6294e-05	-0.0018147	0.037					Row 2	2	1.68635	0.843174	0.645483					t Critical two-tail	4.30265
8	No enzyme	1	1	0.000373396	0.0186698	0.042					Row 3	2	0.267455	0.133727	0.135359
8	No enzyme	1	2	0.00143859	0.0719295	0.055														t-Test: Two-Sample Assuming Equal Variances
8	No enzyme	1	2	-0.00020017	-0.0100085	0.035
0	Trehalase	2	1	0.00130749	0.0653745	0.0534					ANOVA										Variable 1	Variable 2
0	Trehalase	2	1	0.00148775	0.0743876	0.0556					Source of Variation	SS	df	MS	F	P-value	F crit			Mean	0.8302	0.133727
0	Trehalase	2	2	0.000561853	0.0280927	0.0443					Between Groups	2.83694	2	1.41847	0.807562	0.524091	9.55209			Variance	0.843333	0.135359
0	Trehalase	2	2	0.000307846	0.0153923	0.0412					Within Groups	5.26945	3	1.75648						Observations	2	2
0	Trehalase	2	3	0.00100432	0.0502159	0.0497														Pooled Variance	0.489346
0	Trehalase	2	3	0.000348815	0.0174407	0.0417					Total	8.10638	5							Hypothesized Mean Difference	0
4	Trehalase	2	1	0.000430753	0.0215376	0.0427														df	2
4	Trehalase	2	1	0.000430753	0.0215376	0.0427														t Stat	0.995626
4	Trehalase	2	2	-0.000126426	-0.00632129	0.0359														P(T<=t) one-tail	0.212169
4	Trehalase	2	2	-0.000282108	-0.0141054	0.034														t Critical one-tail	2.91999
4	Trehalase	2	3	-0.000454178	-0.0227089	0.0319														P(T<=t) two-tail	0.424337
4	Trehalase	2	3	-0.000364046	-0.0182023	0.033														t Critical two-tail	4.30265
8	Trehalase	2	1	0.000299652	0.0149826	0.0411
8	Trehalase	2	1	0.000103001	0.00515003	0.0387
8	Trehalase	2	2	0.00020952	0.010476	0.04
8	Trehalase	2	2	0.000111194	0.00555972	0.0388
0	No enzyme	2	1	0.00121736	0.0608679	0.0523
0	No enzyme	2	1	0.00153692	0.0768458	0.0562
0	No enzyme	2	2	-0.000929418	-0.0464709	0.0261
0	No enzyme	2	2	-0.000962193	-0.0481097	0.0257
0	No enzyme	2	3	0.000184939	0.00924693	0.0397
0	No enzyme	2	3	0.000832249	0.0416124	0.0476
4	No enzyme	2	1	0.000692954	0.0346477	0.0459
4	No enzyme	2	1	0.000152163	0.00760817	0.0393
4	No enzyme	2	2	0.000242295	0.0121148	0.0404
4	No enzyme	2	2	0.000225908	0.0112954	0.0402
4	No enzyme	2	3	0.000406171	0.0203086	0.0424
4	No enzyme	2	3	-6.90692e-05	-0.00345346	0.0366
8	No enzyme	2	1	0.000217714	0.0108857	0.0401
8	No enzyme	2	1	-0.000159201	-0.00796005	0.0355
8	No enzyme	2	2	-0.000445984	-0.0222992	0.032
8	No enzyme	2	2	-0.000118232	-0.0059116	0.036

## Sheet: Figure 4 live%
Treatment	Bio	Tech	Live Spores (Microscopy)	Total_Spores	Dead_Spores
d0	1	1	100	5	0
d0	1	2	100	16	0
d0	1	3	95.45	22	1
d0	1	4	89.47	19	2
d0	2	1	100	21	0
d0	2	2	100	25	0
d0	2	3	93.33	30	2
d0	2	4	89.13	46	5
d0	2	5	91.67	36	3
d0	3	1	100	28	0
d0	3	3	97.5	80	2
d0	3	4	100	42	0
d0	3	5	100	46	0
d0	3	2	100	36	0
d28 in Water	1	1	22.22	9	7
d28 in Water	1	3	62.5	8	3
d28 in Water	1	4	25	12	9
d28 in Water	1	5	55.56	9	4
d28 in Water	1	6	9.09	11	10
d28 in Water	1	7	45.45	11	6
d28 in Water	1	8	60	5	2
d28 in Water	1	9	0	5	5
d28 in Water	1	10	0	14	14
d28 in Water	1	11	50	8	4
d28 in Water	1	12	16.67	24	20
d28 in Water	1	13	12.5	24	21
d28 in Water	2	1	41.67	12	7
d28 in Water	2	2	5.56	18	17
d28 in Water	2	3	3.45	29	28
d28 in Water	2	4	12.5	16	14
d28 in Water	2	5	12.5	24	21
d28 in Water	2	6	20	15	12
d28 in Water	2	7	28.57	7	5
d28 in Water	2	8	28.57	14	10
d28 in Water	2	9	24.14	29	22
d28 in Water	2	10	23.81	21	16
d28 in Water	3	1	0	26	26
d28 in Water	3	2	0	20	20
d28 in Water	3	3	6	50	47
d28 in Water	3	4	7.5	40	37
d28 in Water	3	5	4	50	48
d28 in Water	3	6	8.57	70	64
d28 in Water	3	7	7.5	40	37
d28 in Water	3	8	6.67	30	28
d28 in Water	3	9	5.71	35	33
d28 in Water	3	10	15	20	17
d28 in Water	3	11	14.29	7	6
d28 in Water	3	12	2.5	40	39
d28 in Water	4	1	2.86	35	34
d28 in Water	4	2	7.14	14	13
d28 in Water	4	3	14.29	21	18
d28 in Water	4	4	16.67	24	20
d28 in Water	4	5	0	20	20
d28 in Water	4	6	3.33	30	29
d28 in Water	4	7	25	16	12
d28 in Water	4	8	5.26	19	18
d28 in Water	4	9	4.76	21	20
d28 in Water	4	10	4.17	24	23
d28 in Water	4	11	7.14	14	13
d28 in Water	4	12	0	26	26
d28 Dry Plates	1	34	9.09	22	20
d28 Dry Plates	1	36	22.22	9	7
d28 Dry Plates	1	38	20	30	24
d28 Dry Plates	1	40	13.64	22	19
d28 Dry Plates	1	42	0	24	24
d28 Dry Plates	1	44	7.41	27	25
d28 Dry Plates	1	46	14.71	34	29
d28 Dry Plates	1	48	12.5	24	21
d28 Dry Plates	1	50	15.38	13	11
d28 Dry Plates	1	52	7.14	28	26
d28 Dry Plates	1	54	7.14	28	26
d28 Dry Plates	2	99	7.69	325	300
d28 Dry Plates	2	101	25	8	6
d28 Dry Plates	2	103	14.29	7	6
d28 Dry Plates	2	105	25	4	3
d28 Dry Plates	2	107	5.88	17	16
d28 Dry Plates	2	109	33.33	9	6
d28 Dry Plates	2	111	13.04	23	20
d28 Dry Plates	2	113	30	10	7
d28 Dry Plates	2	115	8.89	180	164
d28 Dry Plates	3	117	15.38	13	11
d28 Dry Plates	3	119	22.73	22	17
d28 Dry Plates	3	121	22.22	27	21
d28 Dry Plates	3	123	7.41	27	25
d28 Dry Plates	3	125	24	25	19
d28 Dry Plates	3	127	20	10	8
d28 Dry Plates	3	129	12.5	8	7
d28 Dry Plates	3	131	16.67	6	5
d28 Dry Plates	3	133	18.18	11	9

## Sheet: Figure 4 lipids
Day	bio	tech	Lipid content in whole population	Total_Cell_Area	Lipid_Area
d0	1	1	29.23	84401	24668			d0	d28 Water	d28 dry
d0	1	2	33.35	204917	68332			30.05	11.9433	29.5917
d0	1	3	30.89	225392	69614			41.7013	12.8355	33.26
d0	1	5	30.55	225846	68995			40.6412	12.1593	22.8828
d0	1	6	26.23	141882	37211				18.0033
d0	2	2	45.87	103971	47687
d0	2	3	41.22	37836	15595
d0	2	4	28.59	112004	32018			Anova: Single Factor
d0	2	5	31.56	214215	67604
d0	2	6	62.64	64646	40496			SUMMARY
d0	2	7	40.72	177653	72346			Groups	Count	Sum	Average	Variance
d0	2	8	38.1	116890	44533			d0	3	112.392	37.4642	41.5083
d0	2	9	44.91	104775	47050			d28 Water	4	54.9414	13.7354	8.24027
d0	3	2	38.17	289035	110329			d28 dry	3	85.7344	28.5781	27.6921
d0	3	3	40.16	248064	99619
d0	3	4	41.47	137728	57112
d0	3	5	45.24	395099	178755			ANOVA
d0	3	6	43.82	288617	126464			Source of Variation	SS	df	MS	F	P-value	F crit
d0	3	7	35.87	272767	97848			Between Groups	1011.1	2	505.552	21.6946	0.000999218	4.73741
d0	3	8	40.9	406939	166433			Within Groups	163.122	7	23.3031
d0	3	9	39.5	301611	119135		#DIV/0!
d28 in Water	1	1	5.35	15114	808			Total	1174.23	9
d28 in Water	1	10	9.84	57152	5622
d28 in Water	1	11	12.97	27907	3619
d28 in Water	1	12	13.35	17010	2271			t-Test: Two-Sample Assuming Equal Variances					t-Test: Two-Sample Assuming Equal Variances
d28 in Water	1	2	13.58	9451	1283
d28 in Water	1	3	13.41	47118	6319				Variable 1	Variable 2				Variable 1	Variable 2
d28 in Water	1	4	16.64	22730	3783			Mean	37.4642	28.5781			Mean	37.4642	13.7354
d28 in Water	1	5	7.47	101277	7562			Variance	41.5083	27.6921			Variance	41.5083	8.24027
d28 in Water	1	6	9.76	10037	980			Observations	3	3			Observations	3	4
d28 in Water	1	7	22.69	12331	2798			Pooled Variance	34.6002				Pooled Variance	21.5475
d28 in Water	1	8	9.29	31654	2941			Hypothesized Mean Difference	0				Hypothesized Mean Difference	0
d28 in Water	1	9	8.97	11910	1068			df	4				df	5
d28 in Water	2	1	8.95	28518	2551			t Stat	1.85018				t Stat	6.69298
d28 in Water	2	10	7.51	44114	3312			P(T<=t) one-tail	0.0689805				P(T<=t) one-tail	0.000563034
d28 in Water	2	11	16.62	26564	4415			t Critical one-tail	2.13185				t Critical one-tail	2.01505
d28 in Water	2	2	16.28	35757	5820			P(T<=t) two-tail	0.137961				P(T<=t) two-tail	0.00112607
d28 in Water	2	3	15.03	14669	2205			t Critical two-tail	2.77645				t Critical two-tail	2.57058
d28 in Water	2	4	1.06	22870	243
d28 in Water	2	5	17.33	19103	3310
d28 in Water	2	6	19.19	4575	878
d28 in Water	2	7	6.55	36151	2368
d28 in Water	2	8	23.24	6262	1455
d28 in Water	2	9	9.43	18745	1768
d28 in Water	3	1	11.26	27894	3140
d28 in Water	3	10	5.51	479773	26459
d28 in Water	3	11	7.25	37553	2721
d28 in Water	3	12	11.38	44362	5050
d28 in Water	3	13	13.36	138412	18488
d28 in Water	3	14	16.19	91550	14818
d28 in Water	3	2	14.34	22461	3222
d28 in Water	3	3	7.97	98208	7827
d28 in Water	3	4	15.67	48556	7607
d28 in Water	3	5	14.41	145042	20907
d28 in Water	3	6	15.84	37004	5862
d28 in Water	3	7	11.97	98763	11822
d28 in Water	3	8	14.88	104224	15508
d28 in Water	3	9	10.2	135915	13864
d28 in Water	4	1	16.48	40184	6622
d28 in Water	4	2	19.26	64793	12481
d28 in Water	4	3	20.63	28753	5931
d28 in Water	4	4	28.21	9959	2809
d28 in Water	4	5	18.33	33971	6227
d28 in Water	4	6	18.45	70439	12994
d28 in Water	4	7	15.36	39332	6042
d28 in Water	4	8	10.84	83646	9068
d28 in Water	4	9	14.47	150979	21840		#DIV/0!
d28 Dry Plates	1	56	32.73	21788	7132
d28 Dry Plates	1	58	26.15	33348	8721
d28 Dry Plates	1	60	22.22	58041	12897
d28 Dry Plates	1	64	7.48	44037	3292
d28 Dry Plates	1	68	40.39	39100	15792
d28 Dry Plates	1	70	35.6	48671	17327
d28 Dry Plates	1	72	24.97	22940	5727
d28 Dry Plates	1	74	30.67	24915	7641
d28 Dry Plates	1	76	28.54	27733	7916
d28 Dry Plates	1	79	21.87	65938	14419
d28 Dry Plates	1	81	33.11	24201	8013
d28 Dry Plates	1	83	40.56	44382	18001
d28 Dry Plates	1	85	33.47	35500	11882
d28 Dry Plates	1	87	40.17	32941	13231
d28 Dry Plates	1	89	28.47	37827	10770
d28 Dry Plates	1	91	29.06	29070	8447
d28 Dry Plates	1	93	29.64	18451	5468
d28 Dry Plates	1	95	27.55	51189	14103
d28 Dry Plates	2	136	44.51	10102	4496
d28 Dry Plates	2	138	24.36	22295	5431
d28 Dry Plates	2	140	31.72	30817	9775
d28 Dry Plates	2	142	32.45	10714	3477
d28 Dry Plates	3	146	15.69	63906	10025
d28 Dry Plates	3	148	3.41	4661	159
d28 Dry Plates	3	150	12.9	41060	5297
d28 Dry Plates	3	153	16.77	8701	1459
d28 Dry Plates	3	155	45.42	5955	2705
d28 Dry Plates	3	157	23.83	15461	3684
d28 Dry Plates	3	159	34.91	7611	2657
d28 Dry Plates	3	161	29.25	11806	3453
d28 Dry Plates	3	163	26.56	13639	3623
d28 Dry Plates	3	165	23.49	21322	5008
d28 Dry Plates	3	167	24.43	21494	5252
d28 Dry Plates	3	169	22.45	23363	5246
d28 Dry Plates	3	171	27.73	42122	11681
d28 Dry Plates	3	173	11.87	45940	5452
d28 Dry Plates	3	175	38.62	14180	5476
d28 Dry Plates	3	177	20.7	28795	5961
d28 Dry Plates	3	62snap	20.6	137177	28254
d28 Dry Plates	3	66snap	13.26	145693	19323		#DIV/0!

[truncated: 3 more sheets: Figure 5, Figure 6, RNAseq All Genes]
