# Supplementary material for: Long-term survival of asexual Zymoseptoria tritici spores in the environment
Source: BMC Biol. 2024 Nov 19;22:265. doi: 10.1186/s12915-024-02060-3 (PMC11575008; doi:10.1186/s12915-024-02060-3)
Supplement: Supplementary file 2 — Additional file 2: Tables S1–S15. Table S1 Top ten genes uniquely upregulated at 1 h; Table S2 Metabolic pathways enriched among genes uniquely upregulated at 1 h; Table S3 Top ten all genes upregulated at 1 h; Table S4 Metabolic pathways enriched among genes upregulated at 1 h; Table S5 Top ten genes uniquely upregulated at 7 days; Table S6 PFAM analysis 7 days; Table S7 Transcription factors upregulated at 7 days; Table S8 Top ten genes uniquely downregulated at 1 h; Table S9 Transcription factors among genes uniquely downregulated at 1 h; Table S10 Metabolic pathways enriched among genes uniquely downregulated at 1 h; Table S11 Top ten all genes downregulated at 1 h; Table S12 Transcription factors among all genes downregulated at 1 h; Table S13 Metabolic pathways enriched among all genes downregulated at 1 h; Table S14 Transcription factors among genes downregulated at 7 days; Table S15 Metabolic pathways enriched among genes downregulated at 7 days. [file 12915_2024_2060_MOESM2_ESM.xlsx]

## Sheet: Table S1
Table S1: Ten genes most highly up-regulated among those uniquely up-regulated after 1 h in water.
	Gene_ID	Log(2) fold change	p value	p adj	Description
	ZTRI_2.249	4.97045	1.25236e-05	3.15278e-05	predicted protein
	ZTRI_4.761	4.73893	1.1e-22	1.01e-21	similar to lactonohydrolase
	ZTRI_6.428	3.80154	0.00393434	0.00714259	predicted protein
	ZTRI_5.14	3.65924	0.00559068	0.00990635	hypothetical protein
	ZTRI_11.355	3.51084	1.39562e-13	6.40449e-13	predicted protein
	ZTRI_5.41	3.19774	3.62121e-73	9.64936e-72	similar to major allergen asp f 2-like protein
	ZTRI_11.419	3.08247	2.26096e-212	3.7123e-210	similar to antigenic cell wall galactomannoprotein
	ZTRI_8.260	3.02518	1.18345e-69	3.01672e-68	similar to methyltransferase domain-containing protein
	ZTRI_8.124	2.99946	3.07572e-108	1.58983e-106	similar to 1
	ZTRI_1.1034	2.93699	1.30011e-137	1.05954e-135	similar to glycoside hydrolase family 16 protein
					-	-

## Sheet: Table S2 
	Table S2: Metabolic pathway enrichment among genes uniquely up-regulated after 1 h in water. Enrichment analysis carried out using tools in FungiDB [38]. Threshold for inclusion in table P < 0.02.
	Pathway ID	Pathway Name	Pathway Source	Genes in the bkgd with this pathway	Genes in your result with this pathway	Percent of bkgd Genes in your result	Fold enrichment	Odds ratio	P-value	Gene IDs
	PWY-6098	diploterol and cycloartenol biosynthesis	MetaCyc	1	1	100	221.92	Infinity	0.00451	ZTRI_3.484
	PWY-6463	peptidoglycan cross-bridge biosynthesis IV (Weissella viridescens)	MetaCyc	2	1	50	110.96	230.08	0.00899	ZTRI_8.400
	PWY-6462	peptidoglycan cross-bridge biosynthesis III (Enterococcus faecalis)	MetaCyc	2	1	50	110.96	230.08	0.00899	ZTRI_8.400
	PWY-5670	epoxysqualene biosynthesis	MetaCyc	2	1	50	110.96	230.08	0.00899	ZTRI_3.484
	PWY-6841	homophytochelatin biosynthesis	MetaCyc	2	1	50	110.96	230.08	0.00899	ZTRI_8.400
	ec00550	Peptidoglycan biosynthesis	KEGG	4	1	25	55.48	76.67	0.0179	ZTRI_8.400
	PWY-6001	linoleate biosynthesis II (animals)	MetaCyc	4	1	25	55.48	76.67	0.0179	ZTRI_10.302

## Sheet: Table S3
Table S3: Ten genes most highly up-regulated among all genes up-regulated after 1 h in water.
	Gene_ID	Log(2) fold change	p value	p adj	Description
	ZTRI_11.149	7.19025	4.095e-11	1.63697e-10	hypothetical protein
	ZTRI_5.833	7.08024	4.96544e-11	1.97222e-10	predicted protein
	ZTRI_6.402	7.03318	0	0	similar to heat shock protein 30
	ZTRI_11.277	6.91529	0	0	similar to inorganic phosphate transporter pho84
	ZTRI_1.1590	6.86575	1.12378e-208	1.76718e-206	predicted protein
	ZTRI_11.422	6.76212	9.89018e-93	3.79463e-91	hypothetical protein
	ZTRI_8.748	6.76162	8.144e-58	1.58965e-56	similar to major facilitator superfamily transporter
	ZTRI_1.498	6.73813	2.41104e-203	3.68757e-201	similar to nadp-dependent alcohol dehydrogenase
	ZTRI_1.494	6.54271	0	0	hypothetical protein
	ZTRI_8.112	6.41706	7.94126e-09	2.69906e-08	predicted protein

## Sheet: Table S4
Table S4: Metabolic pathway enrichment among all genes up-regulated after 1 h in water. Enrichment analysis carried out using tools in FungiDB [38]. Threshold for inclusion in table P < 0.02.
Metabolic pathways at 1h (all)
	Pathway ID	Pathway Name	Pathway Source	Genes in the bkgd with this pathway	Genes in your result with this pathway	Percent of bkgd Genes in your result	Fold enrichment	Odds ratio	P-value	Gene ID(s)
	PWY-7288	fatty acid β-oxidation (peroxisome, yeast)	MetaCyc	9	5	55.6	11.85	25.9	2.35e-05	ZTRI_10.223, 12.262, 2.730, 3.498, 5.646
	PWY-7337	10-cis-heptadecenoyl-CoA degradation (yeast)	MetaCyc	11	5	45.5	9.7	17.26	7.97e-05	ZTRI_10.223, 12.262, 3.264, 3.498, 5.646
	PWY-7338	10-trans-heptadecenoyl-CoA degradation (reductase-dependent, yeast)	MetaCyc	11	5	45.5	9.7	17.26	7.97e-05	ZTRI_10.223, 12.262, 3.264, 3.498, 5.646
	PWY66-391	fatty acid β-oxidation VI (peroxisome)	MetaCyc	13	5	38.5	8.21	12.94	0.000205	ZTRI_10.223, 12.262, 2.730, 3.498, 5.646
	PWY-6001	linoleate biosynthesis II (animals)	MetaCyc	4	3	75	16	61.72	0.000393	ZTRI_10.302, 2.371, 2.730
	PWY-7340	9-cis, 11-trans-octadecadienoyl-CoA degradation (isomerase-dependent, yeast)	MetaCyc	10	4	40	8.54	13.76	0.000791	ZTRI_10.223, 12.262, 3.498, 5.646
	PWY-821	superpathway of sulfur amino acid biosynthesis (Saccharomyces cerevisiae)	MetaCyc	10	4	40	8.54	13.76	0.000791	ZTRI_1.1103,13.91, 3.850, 9.626
	PWY-7339	10-trans-heptadecenoyl-CoA degradation (MFE-dependent, yeast)	MetaCyc	5	3	60	12.8	30.85	0.000948	ZTRI_10.223, 3.498, 5.646
	PWY-5345	superpathway of L-methionine biosynthesis (by sulfhydrylation)	MetaCyc	18	5	27.8	5.93	7.96	0.00113	ZTRI_1.1103, 13.91, 3.830, 3.850, 9.626
	PWY-5136	fatty acid β-oxidation II (peroxisome)	MetaCyc	11	4	36.4	7.76	11.79	0.0012	ZTRI_10.223, 12.262, 2.730, 3.498
	SO4ASSIM-PWY	sulfate reduction I (assimilatory)	MetaCyc	6	3	50	10.67	20.56	0.00183	ZTRI_1.1103, 13.91, 9.626
	ec00071	Fatty acid degradation	KEGG	45	7	15.6	3.32	3.82	0.0045	ZTRI_1.218, 1.391, 1.498. 10.223, 12.262, 2.730, 3.498
	TRESYN-PWY	trehalose biosynthesis I	MetaCyc	3	2	66.7	14.23	40.98	0.00636	ZTRI_6.64, 7.164
	PWY-7094	fatty acid salvage	MetaCyc	9	3	33.3	7.11	10.28	0.00692	ZTRI_10.223, 2.730, 3.498
	PWY-561	superpathway of glyoxylate cycle and fatty acid degradation	MetaCyc	28	5	17.9	3.81	4.49	0.00881	ZTRI_10.223, 12.262, 2.730, 3.498, 4.646
	PWY-6683	sulfate reduction III (assimilatory)	MetaCyc	4	2	50	10.67	20.49	0.0123	ZTRI_1.1103, 9.626
	FAO-PWY	fatty acid β-oxidation I	MetaCyc	11	3	27.3	5.82	7.7	0.0127	ZTRI_10.223, 2.730, 3.498
	ec00590	Arachidonic acid metabolism	KEGG	31	5	16.1	3.44	3.97	0.0136	ZTRI_1.542, 4.396, 7.434, 8.400, 9.547
	PWY-6920	6-gingerol analog biosynthesis (engineered)	MetaCyc	45	6	13.3	2.85	3.18	0.0175	ZTRI_1.1720, 12.262, 13.96, 2.730, 5.646, 7.486
	PWY-6277	superpathway of 5-aminoimidazole ribonucleotide biosynthesis	MetaCyc	5	2	40	8.54	13.66	0.0199	ZTRI_7.26, 8.17
	PWY-6121	5-aminoimidazole ribonucleotide biosynthesis I	MetaCyc	5	2	40	8.54	13.66	0.0199	ZTRI_7.26, 8.18

## Sheet: Table S5
Table S5: Ten genes most highly up-regulated among those uniquely up-regulated after 7 d in water.
	Gene_ID	Log(2) fold change	p value	p adj	Description
	ZTRI_1.1784	9.85999	1.20766e-39	2.05837e-38	similar to cytochrome P450
	ZTRI_2.1087	9.21507	6.62164e-35	9.70664e-34	similar to monooxygenase flavin binding domain protein
	ZTRI_9.175	8.55834	1.8875e-16	1.27197e-15	hypothetical protein
	ZTRI_8.238	8.42017	9.61935e-16	6.24823e-15	hypothetical protein
	ZTRI_10.502	8.1887	1.41806e-13	8.13367e-13	predicted protein
	ZTRI_7.587	7.99702	5.91852e-13	3.2629e-12	hypothetical protein
	ZTRI_12.185	7.60238	6.91061e-13	3.7924e-12	predicted protein
	ZTRI_2.75	7.59734	4.04368e-22	3.62956e-21	predicted protein
	ZTRI_1.1161	7.5443	9.44872e-12	4.83306e-11	similar to GPI anchored cell wall protein
	ZTRI_6.83	7.23487	9.25247e-12	4.74002e-11	similar to putative mfs multidrug transporter protein
	Top upreg'd at 7 d only

## Sheet: Table S6
Table S6: Descriptions of PFAM domains associated with over-represented GO terms enrichment among genes uniquely up-regulated after 7 d in water. GO enrichment carried out using tools in FungiDB [38]. PFAM domains associated with the 52 genes located on core chromosomes and associated with significantly enriched GO terms (Bonferroni corrected P<0.05) were investigated. A list of PFAM domains (48 …
	PFAM Domain	Occurences	Description
	PF00067	15	Cytochrome P450
	PF00264	4	tyrosinase
	PF00743	3	Flavin-binding monooxygenase
	PF00550	3	Phosphopantetheine attachment site
	PF07732	3	Cu-oxidase_3
	PF01266	3	DAO FAD dependent oxidoreductase
	PF00724	2	NADH:flavin oxidoreductase / NADH oxidase family
	PF03098	2	An-peroxidase
	PF00501	2	AMP-binding
	PF07993	2	Male sterility protein
	PF04116	2	Fatty acid hydroxylase superfamily - 2/52
	PF07731	2	Cu-oxidase_2
	PF00975	1	thioesterase
	PF14765	1	polyketide sythase dehydratase
	PF07992	1	Pyridine nucleotide-disulphide oxidoreductase - 1/52
	PF01565	1	FAD-Binding_4
	PF08031	1	BBE berberine and Berberine like
	PF00173	1	Cytochrome b5-like Heme/Steroid binding domain
	PF00394	1	Cu-oxidase multicopper oxidase
	PF01794	1	Ferric_reduct
	PF08022	1	fAD_binding_8
	PF08030	1	NAD_binding_6
	PF02771	1	Acyl-CoA dehydrogenase, N-terminal domain
	PF02770	1	Acyl-CoA dehydrogenase, middle domain
	PF00441	1	Acyl-CoA dehydrogenase, C-terminal domain
	PF08534	1	redoxin
	PF04137	1	ERO1
	PF00296	1	Luciferase-like monooxygenase
	PF00389	1	D-isomer specific 2-hydroxyacid dehydrogenase, catalytic domain
	PF02826	1	D-isomer specific 2-hydroxyacid dehydrogenase, NAD binding domain
	PF03358	1	NADPH-dependent FMN reductase
	PF13602	1	Zinc-binding dehydrogenase
	PF00390	1	Malic enzyme, N-terminal domain
	PF03949	1	Malic enzyme, NAD binding domain
	PF12766	1	Pyridoxamine 5'-phosphate oxidase
	PF08240	1	Alcohol dehydrogenase GroES-like domain
	PF00107	1	Zinc-binding dehydrogenase
	PF01494	1	FAD binding domain
	PF16073	1	Starter unit:ACP transacylase in aflatoxin biosynthesis
	PF00109	1	Beta-ketoacyl synthase, N-terminal domain
	PF02801	1	Beta-ketoacyl synthase, C-terminal domain
	PF00698	1	Acyl transferase domain
	PF14765	1	Polyketide synthase dehydratase
	PF00975	1	Thioesterase domain
	PF00970	1	Oxidoreductase FAD-binding domain
	PF00175	1	Oxidoreductase NAD-binding domain
	PF00732	1	GMC oxidred N
	PF05199	1	GMC oxidred C

## Sheet: Table S7
Table S7: transcription factors among the genes uniquely up-regulated after 7 days in water. The list of 437 genes uniquely up-regulated after 7 days in water was searched using the search strategies function in FungiDB for the string ‘transcr*’. This returned eleven genes, shown.
	Gene	Product description	M. oryzae homologue	A. flavus homologue	N. crassa homologue	PFAM domain descriptions
	ZTRI_1.1162	hypothetical protein	Fungal-specific Zn(2)-Cys(6) domain-containing transcription factor, putative	C6 transcription factor (AmyR), putative; aflYd/ sugR/ sugar regulator	fungal specific transcription factor	Fungal Zn(2)-Cys(6) binuclear cluster domain; Fungal specific transcription factor domain
	ZTRI_1.1636	hypothetical protein	N/A	N/A	N/A	Fungal specific transcription factor domain
	ZTRI_1.2033	hypothetical protein	fungal specific transcription factor domain-containing protein	C6 transcription factor, putative	hypothetical protein	Fungal Zn(2)-Cys(6) binuclear cluster domain; Fungal specific transcription factor domain
	ZTRI_1.74	hypothetical protein	N/A	N/A	N/A	Fungal specific transcription factor domain
	ZTRI_11.185	similar to transcription factor cmr1	Fungal-specific Zn(2)-Cys(6) domain-containing transcription factor, putative	C6 transcription factor RegA, putative; C6 and C2H2 transcription factor	zinc finger transcription factor-52	Fungal Zn(2)-Cys(6) binuclear cluster domain; zinc finger, C2H2 type
	ZTRI_2.563	hypothetical protein	hypothetical protein	C6 transcription factor (Mut3), putative	zinc finger transcription factor-44	Fungal Zn(2)-Cys(6) binuclear cluster domain; Fungal specific transcription factor domain
	ZTRI_2.851	hypothetical protein	hypothetical protein	C6 transcription factor, putative; transcriptional activator protein acu-15, putative	fungal specific transcription factor	Fungal Zn(2)-Cys(6) binuclear cluster domain; Fungal specific transcription factor domain
	ZTRI_5.64	hypothetical protein	Fungal-specific Zn(2)-Cys(6) domain-containing transcription factor, putative	C6 transcription factor, putative	zinc finger transcription factor-43	Fungal Zn(2)-Cys(6) binuclear cluster domain; Fungal specific transcription factor domain
	ZTRI_5.757	similar to C6 zinc finger domain-containing protein	Fungal-specific Zn(2)-Cys(6) domain-containing transcription factor, putative	N/A	zinc finger transcription factor-48	Fungal Zn(2)-Cys(6) binuclear cluster domain; Fungal specific transcription factor domain
	ZTRI_7.421	hypothetical protein	N/A	conserved hypothetical protein	N/A	Fungal Zn(2)-Cys(6) binuclear cluster domain
	ZTRI_7.453	hypothetical protein	N/A	conserved hypothetical protein	N/A	Fungal specific transcription factor domain
			transcription factors unique up 7d

## Sheet: Table S8
Table S8: Ten genes most highly down-regulated among those uniquely down-regulated after 1 h in water.
	Gene_ID	Log(2) fold change	p value	p adj	Description
	ZTRI_13.286	-4.46462	0.000199657	0.00043564	hypothetical protein
	ZTRI_15.3	-4.35259	0.000124637	0.000278648	predicted protein
	ZTRI_4.50	-4.20658	0.000703864	0.00142315	predicted protein
	ZTRI_4.268	-4.00926	0.000744017	0.00149972	hypothetical protein												beta glucosidease - Fusarium sp				Also other beta glucosidases in IPO323
	ZTRI_6.20	-4.00257	0.00166188	0.00318103	predicted protein
	ZTRI_1.140	-3.63594	2.54039e-10	9.66057e-10	hypothetical protein
	ZTRI_14.64	-3.62745	0.00890073	0.0152981	hypothetical protein
	ZTRI_7.24	-3.60963	0.000101503	0.000229503	predicted protein
	ZTRI_20.77	-3.58234	0.000141841	0.000314778	hypothetical protein
	ZTRI_3.70	-3.57512	0.000116659	0.000261966	hypothetical protein

## Sheet: Table S9
Table S9: transcription factors among the genes uniquely down-regulated after 1 h in water. The list of 207 genes uniquely down-regulated after 1 h in water was searched using the search strategies function in FungiDB for the string ‘transcr*’. This returned twenty genes, shown.
		Gene	Product description	M. oryzae homologue	A. flavus homologue	N. crassa homologue	PFAM domain descriptions
		ZTRI_1.2104	predicted protein	n/a	n/a	n/a	n/a
		ZTRI_1.456	hypothetical protein	ZZ type zinc finger domain-containing protein	ZZ type zinc finger domain-containing protein	zinc finger transcription factor-55	Zinc finger, ZZ-type; Next to BRCA1, central domain
		ZTRI_2.1024	predicted protein	n/a	n/a	n/a	n/a
		ZTRI_2.860	similar to DNA binding regulatory protein AmdX	DNA binding regulatory protein AmdX	C2H2 transcription factor (AmdX), putative	zinc finger transcription factor-31	Zinc finger C2H2-type; Transcription factor domain, fungi
		ZTRI_3.1064	similar to ankyrin repeat-containing protein	ankyrin repeat domain-containing protein 28, 29; ankyrin repeat and SOCS box protein 7;	ankyrin repeat and socs box protein, putative	pfs domain-containing protein	Ankyrin repeat-containing domain
		ZTRI_4.735	hypothetical protein	n/a	n/a	n/a	Zn(2)-C6 fungal-type DNA-binding domain
		ZTRI_5.105	hypothetical protein	Fungal-specific Zn(2)-Cys(6) domain-containing transcription factor, putative	C6 finger domain protein, putative	hypothetical protein	Zn(2)-C6 fungal-type DNA-binding domain
		ZTRI_5.209	hypothetical protein	hypothetical protein	n/a	hypothetical protein	n/a
		ZTRI_5.26	similar to Transcription factor MADS-box	MADS box protein	MADS box transcription factor Mcm1	MADS box protein	Transcription factor, MADS-box
		ZTRI_5.48	predicted protein	hypothetical protein	F-box and wd40 domain protein, putative; vegetative incompatibility WD repeat protein, putative; G-protein beta WD-40 repeats containing protein, putative	n/a	n/a
		ZTRI_5.54	predicted protein	tropomyosin-1 alpha chain	spindle-pole body protein (Pcp1), putative; M protein repeat protein	Septal pore-associated protein, putative	n/a
		ZTRI_5.787	similar to C2H2 finger domain protein FlbC	C2H2 finger domain-containing protein FlbC	C2H2 conidiation transcription factor FlbC	C2H2 finger domain-containing protein FlbC	Zinc finger C2H2-type
		ZTRI_6.248	hypothetical protein	Fungal-specific Zn(2)-Cys(6) domain-containing transcription factor, putative; ankyrin repeat domain-containing protein 28;	ankyrin repeat domain-containing protein 28; 5-AMP-activated protein kinase, putative; vps9-ankyrin repeat-containing protein, putative; Pfs, NACHT and Ankyrin domain protein; DNA-binding protein rfxank, putative; nf kappa B inhibitor I-kappa-B, putative; m-phase phosphoprotein, putative; serine/threonine-protein kinase ripk4, putative	pfs domain-containing protein	Ankyrin repeat-containing domain
		ZTRI_7.674	hypothetical protein	LysM domain-containing protein	muramidase, putative	hypothetical protein	LysM domain
		ZTRI_8.213	hypothetical protein	potassium/sodium efflux P-type ATPase	sodium P-type ATPase, putative	calcium-transporting ATPase 3; Na or K P-type ATPase	Cation-transporting P-type ATPase, N-terminal; Cation-transporting P-type ATPase, C-terminal; Fungal transcription factor; Amidase signature domain
		ZTRI_8.661	similar to monosaccharide transporter	high-affinity glucose transporters ght2; RGT2; glucose transporter rco3; quinate permease	MFS monosaccharide transporter, putative; MFS glucose transporter, putative; MFS quinate transporter, putative	MFS monosaccharide transporter; sugar transcporter-22, 5, 9, 7, 23, 8, 6, 10; RCO3; quinate permease	Major facilitator, sugar transporter-like
		ZTRI_10.332	hypothetical protein	medusa	transcriptional regulator Medusa	Acr1	n/a
		ZTRI_10.451	similar to putative c6 zinc finger domain protein	n/a	n/a	n/a	Zn(2)-C6 fungal-type DNA-binding domain
		ZTRI_10.89	similar to sodium/phosphate symporter	phosphate-repressible phosphate permease	phosphate-repressible Na+/phosphate cotransporter Pho89, putative	phosphate-repressible phosphate permease	n/a
		ZTRI_12.279	hypothetical protein	maltose O-acetyltransferase; nodulation protein L	acetyltransferase, CysE/LacA/LpxA/NodL family	female fertility-7; carbohydrate O-acetyltransferase	Zn(2)-C6 fungal-type DNA-binding domain; hexapeptide repeat
		TFs among genes uniquely down at 1h

## Sheet: Table S10
Table S10: Metabolic pathway enrichment among genes uniquely down-regulated after 1 h in water. Enrichment analysis carried out using tools in FungiDB [38]. Threshold for inclusion in table P < 0.02.
Pathway ID	Pathway Name	Pathway Source	Genes in the bkgd with this pathway	Genes in your result with this pathway	Percent of bkgd Genes in your result	Fold enrichment	Odds ratio	P-value	Gene IDs
METHYLGALLATE-DEGRADATION-PWY	methylgallate degradation	MetaCyc	13	3	23.1	16.28	22.15	0.000693	ZTRI_4.700, 6.150, 8.548
P184-PWY	protocatechuate degradation I (meta-cleavage pathway)	MetaCyc	6	2	33.3	23.51	36.2	0.00285	ZTRI_4.700, 8.548
PWY-6338	superpathway of vanillin and vanillate degradation	MetaCyc	7	2	28.6	20.15	28.95	0.00395	ZTRI_4.700, 8.548
GALLATE-DEGRADATION-I-PWY	gallate degradation II	MetaCyc	11	2	18.2	12.82	16.07	0.00998	ZTRI_4.700, 8.548
ec00600	Sphingolipid metabolism	KEGG	97	5	5.2	3.64	4.09	0.0113	ZTRI_1.1605, 1.726, 3.1013 10.375, 13.352
PWY-7111	pyruvate fermentation to isobutanol (engineered)	MetaCyc	69	4	5.8	4.09	4.57	0.0157	ZTRI_2.96, 7.431 10.375, 10.494
PWY-6339	syringate degradation	MetaCyc	70	4	5.7	4.03	4.5	0.0165	ZTRI_4.700, 6.150, 8.548, 10.494
PWY-7824	prunasin and amygdalin biosynthesis	MetaCyc	40	3	7.5	5.29	5.94	0.0183	ZTRI_1.909, 3.1013, 10.352
PWY-5707	propanethial S-oxide biosynthesis	MetaCyc	15	2	13.3	9.4	11.11	0.0184	ZTRI_8.25, 10.265
metabolism for genes down at 1 h only

[truncated: 5 more sheets: Table S11, Table S12, Table S13, Table S14, Table S15]
